# Supplementary material for: Discrimination of cell-intrinsic and environment-dependent effects of natural genetic variation on Kupffer cell epigenomes and transcriptomes
Source: Nat Immunol. 2023 Sep 21;24(11):1825–38. doi: 10.1038/s41590-023-01631-w (PMC10602851; doi:10.1038/s41590-023-01631-w)
Supplement: Supplementary file 3 — Lists of genes per cluster from Extended Data Fig. 2a,c,e. [file 41590_2023_1631_MOESM3_ESM.xlsx]

## Sheet: ED_2A_ALL
C1	C2	C3	C4	C5	C6
2023-03-01	Nenf	Cd34	Pmepa1	BC064078	Bmf
Tlr12	Dusp6	Vps13c	C1qtnf12	Kcnj10	Rab32
Nlrp1b	Ciapin1	Slfn9	Sdc1	Nid2	Shmt1
Fgd2	Lpcat4	Blnk	F13a1	Dtx3	Zfp33b
Dysf	Sapcd1	Slpi	H1fx	Tgm2	Gm13212
H2-Q7	Ets2	Tmem8	Hmga1	Lamb2	Ttc39c
Pitpnc1	Gpr160	Fabp3	Fabp4	Susd1	Gm12191
Dusp10	Pira11	Rpl24	Fhl3	Alpk1	Mtfr1
Klf9	Zdhhc2	Bckdhb	Arl5c	P4ha2	Inf2
Tlr1	Cadm1	Mx2	Olfml3	Cystm1	Pram1
Clec4a1	Armc6	Elk3	Myo1e	Fcgr4	Abhd14b
Psap	Tbc1d4	Treml2	Kpna2	Adcy3	A830035O19Rik
Ulk1	I830077J02Rik	Ung	Ier5l	Adam33	Gclm
Cfb	Ppp1r13b	Kif3a	Dnajc10	Abcg1	Fblim1
Pirb	Ada	Mcm6	Lrrc27	Cmbl	Fam219aos
Tfec	Flcn	Ugt1a7c	Ptrh1	Cmtm8	Fuca1
Evl	Cd72	Bloc1s6	Ctse	Gfra2	Sipa1l2
Selenop	Rpl28	Ugt1a9	Dyrk1b	Atp10d	Ifi209
H2-Ab1	Sgsh	Sort1	Eif4a1	Gpx3	Slc28a1
Pim1	A530064D06Rik	Socs6	Acss2	Wfdc17	C5ar2
Spry1	Nnt	Tjp2	Ikbke	4930455G09Rik	Ptpn22
Otub2	Xdh	Hal	Ralgapa2	Pltp	Lpin1
Tmem37	H2-Q4	Vars	Tpm4	Rasal2	Phyhd1
Fam117a	Ubiad1	Cd14	Ccsap	Pira7	Atp5g1
Myo10	Itpripl1	Hmgb3	Gm15501	Timp2	Id3
Cryzl2	Ttc12	Tnf	Cerk	Iigp1	Rnase6
Bgn	Gdpd1	Snx30	Irak3	Folr2	Gm1966
Pink1	Mansc1	Smpdl3b	Bex3	Nudt16	Gdf15
Mertk	H2-Q2	Ncapg2	Rps3a1	Postn	2610507I01Rik
Abca1	Ggta1	Rps8	Plekhn1	Rims4	Hgsnat
Kcnq1	Usp2	E2f2	Gpr84	H2-T-ps	Vill
Abcc3	Emilin2	Ccne1	Ccl3	Fcgrt	Id1
Dnase1l3	Slc39a10	Phgdh	Prdm1	Zfyve9	Slc43a2
Dhx34	Alad	Pmp22	Fam83f	Angptl7	Tmem39b
Satb1	H60b	Arhgap6	Scoc	Cd209f	Rpl35a
Acsf2	Msh5	Gpnmb	Acp1	Amz1	Btbd11
4930581F22Rik	H2-K2	E2f7	Ggact	Unc13b	Arhgap19
Gabbr1	Igtp	Ugt1a6a	Dbp	Ctsf	Atp6v0c
Apoe	Phf11a	Lrp12	Tlr9	H2-T23	Numbl
Cyp4f18	Cd33	Gm7367	Syt8	Ddx60	Rpl38
Iqgap2	H2-T9	Mcm2	Uap1l1	Dpy19l3	Blvrb
Ifi27	Blvra	Zbp1	Ccl5	Stx3	Cd300ld5
Gbp2b	Fads1	Il21r	Gdf3	Arap2	Mtus1
Plk3	Glb1l	BC022687	Peli2	Tmem200b	Cd40
Pygl	As3mt	Nanos1	Alg8	C1ra	Clec4a2
Ltc4s	Pira6	Gpr176	Aldoc	Col20a1	Tpm3
Cd274	Ifi211	Cdc6	Slc25a23	Rras2	Hdac7
Cxcl13	H2-T24	D17H6S56E-5	Parvg	BC035044	Atp6v0c-ps2
Hba-a1	Tor3a	Npy	Cxcl14	Ccl24	Coro2a
Kcna2	Gna12	Rad51	Gpr155	Ahr	Mmp14
Naip7	Gatm	Arhgap11a	Insig1	Pde2a	Tspan32
Sell	Bst1	Capn2	Parp3	H2-Q10	Csf2rb2
Slc1a2	Klf4	Mief1	Ldhb	Gm9054	Dnajc15
Hcar2	Sirpb1a	Cacybp	Aph1c	A930011G23Rik	Rtn1
Csf3r	Pdgfb	Phf11b	Zfp935	Pianp	Anxa6
Spats2	Hyi	Rgs18	Rnf150	Prune2	AA465934
Entpd1	Cdr2	Anpep	Ccl9	Dclk2	Eef2k
Filip1l	Slfn4	Cuedc1	Hmga1b	Ccr3	Bcl3
Tcp11l2	Rps16	Gm5424	Retreg1	H2-Q8	Adgb
Trim30d	Ms4a6d	Hddc3	Cav1	Mxra8	Gm16712
F830016B08Rik	Lzts2	Cdkn1a	Fabp5	H2-Q6	Gm15772
Cd300e	Cd300ld	Mybl2	Ppp1r14b	Adamdec1	Nfkbia
Ypel3	Clec2d	Fah	Ckb	Fxyd2	Pdk1
Dhx40	Ocel1	Bcl2l1	Ms4a7	Rnf144b	Trim34a
Mgst1	Ppfia4	Ugt1a10	Mtss1	Mturn	Txnrd1
Bend6	Pira1	Lgals1	Zfp36l1	2810025M15Rik	Bicra
Ddhd1	Tmem181c-ps	Cx3cr1	Got1	Fkbp9	Rpl26
Tnfaip2	Tgtp2	Csf1	Il12rb2	Magohb	Tgfbi
Mfng	Miga1	Mki67	Galnt12	Gstp1	Fam102a
Mmp27	Ifi47	Tfrc	Vwf	Trpt1	Sh2b2
Ehhadh	Gm10677	Sulf2	Stab1	Zfp69	Spred3
Tmem176a	Ifi203	Mpc1	Gm1673	Cd4	LOC100038947
H2-DMa	Gm11127	Nrp2	AI467606	Tmem64	Tbc1d8
Ctsh	Slfn5	Raet1c	Cbr1	Cfh	Nxpe4
Tmem51	Lilra6	Slc7a1	Pttg1	Cd209g	Ebi3
Noct	Cox7c	Rpl21	Acod1	St6galnac2	Pomk
Relt	Tmod1	Tipin	Cxcr4	Pla2g15	Pot1b
Irak4	Gcn1l1	Ifit2	Metap1d	Car2	Nedd4l
Dnajb13	Rpl13	Cad	F630028O10Rik	Rgl1	Rpl30
Tmtc1	Cnn2	Rgs2	C5ar1	Palld	Pdlim5
Lbp	5730409E04Rik	Bard1	Nckap5l	Tspan13	Morf4l1
Ifngr1	Rab34	Oraov1	Fam20c	Sfi1	Larp1b
Abi3	Tgfbr2	P2ry1	Bcl2a1b	H2-Ea-ps	Fgd6
Trf	Gss	Angptl2	Fam214a	Cpne8	B430010I23Rik
Mefv	Ifi44	Spry2	Odc1	Tifab	Tlr2
Serpina1e	Ifi44l	Hmga2-ps1	Slc2a6	Slc7a7	Fcrl1
H2-Aa	P2ry14	Cdca7	Mxd4	Lst1	Atp5g2
Dusp1	Cacna1a	S100a10	Selenom	Zfp951	Lacc1
Gm15674	Tmem181b-ps	Slc16a1	Mvd	Src	Ubc
Fam49a	Dusp16	Pdpn	Tmem181a	Cyp27a1	Ccnd2
Prr7	E030030I06Rik	Bcl2a1d	Fn1	Hebp1	Tnfrsf1b
Scarf1	Jak3	Mthfd2	Nck2	H2-Q5	Lrp6
Nlrp1c-ps	Pfkfb3	Nop58	Cd63	Pira4	Scnm1
C1qc	Pde3b	Timeless	Saa3	Aig1	Dusp23
Nuak1	Vti1b	Gramd1b	Arsb	Arg2	4930486L24Rik
Clec7a	Phlpp1	Snx7	Adamtsl5	Igsf8	Aoah
Hmox1	H2-T22	Glo1	Adgrl2	2810004N23Rik	Slc46a3
Col11a2	Epas1	Ccl4	Gla	Gm8909	Mmp9
Aldh1l1	Tmem9	Ugt1a6b	Oaz1-ps	Gm4759	Rcc1
Cebpb	Grap	Dut	Cdk20	Mmp13	Dusp7
I730030J21Rik	Slfn8	Lrp8	Thbs1	Acap3	Cd300ld4
Serpina3k	Irf7	4930503L19Rik	Fchsd2	Rcn3	Tnfaip3
Hs3st3b1	Mafk	2500002B13Rik	Rnps1	Tspan15	Slit1
Idua	Clec2i	Ndrg1	Slc26a11	Gstm5	Pak1
Clec4a3	Gstt2	Raet1a	Fam198b		Il4ra
Hpgd	Zfp868	Ccl2	Ago3		Rpl29
Il10ra	Wdfy1	Cd52	Penk		Trim12a
F11r	Plxdc2	Dynlt1b	0610039K10Rik		Itgav
Pde1b	Mr1	Spp1	Rsph3b		Slc7a8
Cd300c2	Cd300lf	Ccnd1	Maged1		D2hgdh
Cplx2	Unc45a	4933404O12Rik	Fnbp1l		Fam219a
Ciita	H2-Q1	Ifit3b	Ell2		Dmwd
Per1	Apoc2	Ifrd1	Trem2		Abcc1
Slamf8	Ly6e	Ccne2	Hmgn2		Gsr
Ccdc125	Ms4a4a	Usp18	Phldb1		Slc35d2
Cd74	Mndal	Car13	Mvb12b
Nr1h3	2410017I17Rik	A930015D03Rik	Lilr4b
Marco	Tfe3	Paqr4	Fam129b
Hbb-bt	Sorbs3	Rps25	Gpr157
H2-Q9	Rtf2	Rps15a-ps6	Adam15
C1qb	Gm44805	Trib3	Emp1
Fkbp5	Hk3	L1cam	Uchl1
Sh3pxd2a	Gm13375	Clec5a	Nlgn2
Maf	Atp6v0e2	Cdc45	Clec4d
Lars2	Colec12	Pclaf	Gadd45b
Ifitm6	Ifi202b	Raet1d	Arhgap31
Plbd1	Cnrip1	AA414768	Hspa8
Hba-a2	Plaur	Cd180	Apobec3
Tmem176b	Gm14548	Eno2	Arid5b
Slx1b	H2-T10	Acss1	Reps2
Naip1	Rragd	Shmt2	Tns1
Pnrc1	Trim34b	Plk2	Amdhd2
Ypel2	Srp9	Nrcam	Pf4
Ifi205	Lnx2	Osgin2	Ralgds
Adm	Tlcd2	Hells	Rhoc
Pisd-ps2	Gm13710	Oas3	Ccr2
Cald1	Gng10	Rpa2	Slamf7
Slc11a1	Oasl1	Glipr2	Zfp971
Pde4b		Rcn1	Slc44a1
Itgal		Pidd1	Mex3b
Degs2		Ndufa12	Hpse
Ppfibp2		Cenps	Asap1
Fosb		Cd36	Havcr2
H2-Eb1		Tom1l1	Rps2
H2-DMb2		Gclc	Ncoa4
Ptgs1		Clic4	Rex1bd
Vipr1		Trerf1	Sorl1
Fos		Plau	Gas7
Cmklr1		Rpl10	C77080
Itgb5		Ugt1a2	Arfgef3
Naip6		Olfr111	Pop4
Smad6		Raet1e	E130201H02Rik
Hbb-b1		Ccl7	2900026A02Rik
Ccr1l1		Igfbp4	Eya4
Tcf7l1		Ubald2	Cbr2
Pilra		Kcnn4	Mfge8
Plac8		Rps17	Nxpe5
Enpp1		Rhov	Sema4a
Csf2rb		Hebp2	Cgnl1
Fcna		Fau	Sh3bgrl3
Gm2083		Myadm	C3
Ifitm10		Vcpkmt	Clcn7
Zhx2		Ch25h	Gda
Als2cl		Gm13363	Hacd4
Btnl2		Pdlim7	Litaf
Ankzf1		Ifi27l2a	Sesn1
H6pd		Rgs1	Tmem104
Cd55		Chst10	Pira2
Marcks		Hmga2	Gm5086
Ecm1		Ms4a6b	Gpr137b
Rbpms		Slc39a14	Plscr4
Cxcl2		Dab2	Ednrb
D930016D06Rik		Mtfr2	Akr1e1
Rbbp8		Tmem154	Il3ra
Hfe		Arhgap22	Lrrc14b
Gngt2		Il1rn	Rbpj
Gbp4		Gas6	Hmgn3
Trpm2		Gcnt1	Ceacam1
Batf3		2610318N02Rik	Vegfa
Ifi204		Qsox1	Rps18
AW112010		Eng	Chil3
Prkcb		Atp10a	Cisd3
Tslp		Osbpl3
Cd207		Pfkp
Pisd-ps1		Nav1
Afmid		Kif23
F830208F22Rik		Fbxl2
Pgap1		Mmp12
Ppt2		Raet1b
Adgre5		Etv5
Ksr2		Nme4
Art2a-ps		Vma21
Nr4a1		Ugt1a5
Hbb-b2		Dtx4
Ttc38		Isg15
Siglece		Rrm2
Enpp5		Steap3
Hgd		Slc7a5
Zfp467		Rplp1
Rgs5		AU022793
Ccl6		Clspn
Hdac9		Ass1
Rpl37		Sh3pxd2b
Ptgis		Gch1
Rps4l		Gtf2e2
Igsf6		Aunip
Dmpk		Bcl2
Vsir		Nptx1
Crip2		Tcf19
Ncoa1		Atf5
Slc1a3		Pcp4l1
5031425F14Rik		Hspd1
Itgb7		Cspg4
Rcan1		Gm1821
H2-DMb1		Dtl
Sipa1l1		Mboat1
Ninj1		Ube2l6
Procr		Lsp1
Optn		Asns
Ly6a		Hsp90aa1
C1qa		Ddit3
C4b		Anxa4
Jdp2		Ap1s3
Pald1		Vegfb
Cacnb1		Eyelinc18
Pstpip2		Ttc37
Gpr146		Dusp4
Fgl2		Tk1
Sh3bgrl2		Ms4a4c
Scd1		Rad51ap1
Pnpla2		Chchd10
Helz2		Fcgr2b
Clec4b1		Cpeb1
Cytip		Anxa2
Mat1a		Enc1
Tcf7l2		Fignl1
Asb2		Uhrf1
Lepr
Gimap6
Hbb-bs

## Sheet: ED_2B_BMDM
C1	C2	C3	C4	C5	C6	C7	C8
2023-03-01	Nenf	Cd34	Pmepa1	BC064078	Kcnj10	Rab32	Dtx3
Pitpnc1	Ciapin1	Dusp6	C1qtnf12	Vps13c	Fabp3	Zfp33b	Tgm2
Tlr1	Slfn9	Shmt1	Sdc1	Slpi	Pira11	Gm13212	Fabp4
Arl5c	Treml2	Lpcat4	Nlrp1b	Rpl24	Armc6	F13a1	Psap
Clec4a1	Cd72	Ets2	Fgd2	Bckdhb	Kif3a	Gm12191	Gpr160
Ulk1	Cd14	Ung	Inf2	Mx2	Ctse	H1fx	Selenop
A830035O19Rik	Smpdl3b	Mcm6	Gclm	H2-Ab1	Socs6	Hmga1	Dnajc10
Pirb	Phgdh	Vars	Kpna2	Cadm1	Acss2	Pram1	Tbc1d4
Tfec	Usp2	Hmgb3	Fblim1	Ptrh1	Rpl28	Abhd14b	Flcn
Ier5l	Atp10d	Rps8	Tjp2	Bloc1s6	Ttc12	Olfml3	Sgsh
Evl	Alad	Ccne1	Atp5g1	Ada	Abcg1	Sipa1l2	Acsf2
Fam219aos	Gm7367	Mcm2	Id3	Hal	Mansc1	Lrrc27	Wfdc17
Ppp1r13b	Folr2	BC022687	Tnf	Nnt	Lrp12	C5ar2	Rps3a1
Lpin1	Rgs18	Cdc6	Mertk	H2-Q4	Gpx3	Tmem37	4930455G09Rik
Fcgr4	Gm5424	Rpl38	Ralgapa2	Arhgap6	Pltp	A530064D06Rik	Pira7
Phyhd1	Csf1	Rad51	Gdf15	H2-Q2	Gpr176	Hgsnat	Ccl3
Dyrk1b	Rgs2	Mybl2	E2f2	Gbp2b	Anpep	Dhx34	Cd33
Pink1	Spry2	Cd300e	Ccsap	H60b	Ccl5	Gm15501	Csf3r
Ikbke	Hmga2-ps1	Slc7a1	Gpnmb	Zbp1	Pira6	Vill	Spats2
Abca1	Cdca7	Tipin	E2f7	Msh5	Gpr155	Iqgap2	Ggact
Apoe	Pdpn	Cad	Cyp4f18	H2-K2	H2-T24	Slc43a2	Dbp
Cerk	Bcl2a1d	Cxcl14	Id1	Phf11a	Amz1	Ifi27	Uap1l1
Pygl	Glo1	Bard1	Tmem39b	Mief1	Snx7	Rpl35a	Fcgrt
Prdm1	4930503L19Rik	Oraov1	Plekhn1	Phf11b	Ctsf	Arhgap19	Glb1l
Timp2	Arap2	Klf4	Gpr84	Nudt16	Ddx60	Atp6v0c	Peli2
H2-T9	Ccl2	Slc16a1	Nanos1	Hddc3	Ndrg1	Numbl	Ifi211
Scoc	Pttg1	Mthfd2	Npy	Fah	Pira1	Fam83f	Slc25a23
Entpd1	Spp1	Nop58	Filip1l	Tfrc	Cxcr4	Blvrb	Mmp27
Tcp11l2	4933404O12Rik	Timeless	Acp1	Mpc1	Miga1	Mtus1	Insig1
Ypel3	Ifrd1	Dut	Cuedc1	As3mt	C1ra	Trim30d	Aph1c
Tlr9	Usp18	2500002B13Rik	Cx3cr1	Ifit2	Rras2	Mfng	H2-DMa
Syt8	A930015D03Rik	Raet1a	Gdf3	Tor3a	Eno2	Clec4a2	Bst1
Mgst1	Trib3	Ccnd1	Sulf2	Gatm	Ifi203	Tmem176a	Fabp5
Tnfaip2	L1cam	AA465934	Raet1c	P2ry1	H2-Q10	Ctsh	Cd300ld
Aldoc	AA414768	Ccne2	Alg8	Slfn4	Lilra6	Hmga1b	Il12rb2
Parp3	Osgin2	Eef2k	Parvg	Rps16	Tmod1	Cav1	H2-T23
Ldhb	Glipr2	Clec5a	Angptl2	Ms4a6d	Arsb	Ifngr1	Clec2d
Rnf150	Cenps	Cdc45	Noct	H2-Aa	Prune2	Atp6v0c-ps2	Vwf
Tmem51	Plau	Raet1d	Tpm3	Stx3	Adamtsl5	Nuak1	Aldh1l1
Ccl9	Ccl7	Shmt2	Dusp1	Dynlt1b	Tom1l1	Mmp14	Gm1673
Irak4	Ubald2	Hells	Lrp8	Tmem181c-ps	Cacna1a	Hmox1	Nckap5l
Ms4a7	Dusp16	Rpa2	Coro2a	Ifit3b	2810025M15Rik	Csf2rb2	Fam214a
Abi3	Vcpkmt	Gclc	Nlrp1c-ps	Tgtp2	Tmem181b-ps	Stab1	Saa3
Trf	Rgs1	Olfr111	Tspan32	Car13	Fkbp9	Hpgd	5730409E04Rik
Zfp36l1	Tmem154	Ch25h	C5ar1	Gm10677	Tmem64	Bcl3	Fam198b
Fam49a	Il1rn	Larp1b	Rps15a-ps6	Acss1	Pfkfb3	Pde1b	Penk
Scarf1	2610318N02Rik	Hmga2	Odc1	Plk2	Phlpp1	Adgb	Gstp1
Galnt12	Pfkp	Slc39a14	Pclaf	Nrcam	Epas1	Bcl2a1b	Enpp1
C1qc	Mmp12	Atp5g2	Marco	Gm11127	Grap	Nr1h3	Jak3
Clec7a	Cd300lf	Atp10a	Nfkbia	Slfn5	Sfi1	Gm16712	Fcna
Cebpb	Vma21	Ccnd2	Tgfbi	Pianp	Gstt2	Tmem181a	Als2cl
Acod1	Slc7a5	Raet1b	Fam102a	Ifitm6	Zfp868	Gm15772	Cfh
Idua	Rplp1	Etv5	Sh2b2	Rpl13	Fbxl2	Pdk1	Pla2g15
Clec4a3	Ass1	Rrm2	Fkbp5	Rcn1	Plxdc2	Trim34a	Nlgn2
Metap1d	Gch1	Steap3	Pidd1	Ndufa12	Hpse	Bicra	Gadd45b
Il10ra	Gtf2e2	Rcc1	Raet1e	H2-Q8	AU022793	Rpl26	Rgl1
F630028O10Rik	Bcl2	Clspn	Fos	Tgfbr2	Arfgef3	C1qb	Tmem9
Cd300c2	Pcp4l1	Aunip	Kcnn4	H2-Q6	Aig1	Tmem176b	Palld
Mxd4	Hspd1	Tcf19	Smad6	Ifi44	Sorbs3	LOC100038947	Slfn8
Mvd	Gda	Gm13375	Ell2	Ifi44l	Arg2	Slc11a1	Reps2
Fn1	Ube2l6	Dtl	Pilra	Rhov	Rtf2	Itgal	Ccr2
Nck2	H2-T10	Mboat1	Gm13363	Hebp2	Cnrip1	Cdk20	Mex3b
Sh3pxd2a	Asns	Hsp90aa1	Pdlim7	Fau	Gm14548	Fchsd2	Mr1
Maf	Ddit3	Uhrf1	Phldb1	E030030I06Rik	Rragd	Rnps1	Ncoa4
Pnrc1	Ap1s3		H6pd	Ifi27l2a	Fgl2	Ptgs1	Gas7
Ypel2	Dusp4		Mtfr2	Chst10	Plscr4	Slc26a11	Cyp27a1
Adgrl2			Tlr2	Emp1	Tlcd2	Itgb5	Ms4a4a
Pisd-ps2			Cxcl2	Irf7	Gm13710	Ebi3	Ccl6
Degs2			Pf4	H2-Ea-ps	Gstm5	Pomk	Pira4
Ppfibp2			Osbpl3	Qsox1	Chchd10	Pot1b	Tfe3
Thbs1			Slc44a1	Mafk	Lrrc14b	Nedd4l	Eya4
Tbc1d8			Rps2	Clec2i	Cpeb1	Pdlim5	Hk3
Cmklr1			Hdac9	Wdfy1		Hmgn2	Optn
Ago3			Nptx1	H2-Q1		Csf2rb	Hacd4
Rsph3b			Dmpk	Ly6e		Mvb12b	Litaf
Maged1			Pak1	H2-Q5		Fgd6	Ednrb
Ankzf1			H2-DMb1	Atp6v0e2		Uchl1	Hmgn3
Gpr157			Itgav	Colec12		Hspa8	Rps18
H2-T22			Sh3bgrl3	Ifi202b		Apobec3
Marcks			Cspg4	Trim34b		Lacc1
Ecm1			Slc7a8	Eyelinc18		Ubc
Hfe			Pald1	Ttc37		Tnfrsf1b
Gngt2			Dmwd	Ms4a4c		Lrp6
Prkcb			Gm5086	Oasl1		Scnm1
Arid5b			Abcc1			Dusp23
Tns1			Rad51ap1			Aoah
Ralgds			Tcf7l2			Slc46a3
Nav1			Rbpj			Adgre5
Slamf7			Enc1			Siglece
Pisd-ps1			Fignl1			Dusp7
Asap1						Slit1
Pgap1						Pop4
Apoc2						2900026A02Rik
Sorl1						Il4ra
C77080						Rpl29
Zfp467						Trim12a
Mndal						Sema4a
E130201H02Rik						Ninj1
Igsf6						Clcn7
Vsir						C1qa
Cbr2						Pstpip2
Gm44805						Il3ra
Mfge8						Chil3
Nxpe5
Sipa1l1
Cgnl1
C3
Sesn1
Tmem104
Fam219a
Pira2
Gpr146
Sh3bgrl2
Gpr137b
Srp9
Pnpla2
Vegfa

## Sheet: ED_2C_KC
C1	C2	C3	C4	C5	C6	C7
BC064078	Tlr12	Bmf	Shmt1	Zfp33b	Dysf	Lamb2
Kcnj10	Nlrp1b	Gm13212	Sapcd1	Ttc39c	Ets2	Fhl3
Dusp6	H2-Q7	Dusp10	Slfn9	Gm12191	I830077J02Rik	P4ha2
Nid2	Inf2	Arl5c	Tmem8	Mtfr1	Fam117a	Myo1e
Blnk	Fblim1	Abhd14b	Fuca1	Hmga1	Eif4a1	Cystm1
Susd1	H2-Ab1	Cfb	Slc28a1	Klf9	Abcc3	Adam33
Alpk1	Pim1	Ifi209	Spry1	Pram1	Gdpd1	Rpl28
Pira11	Ptpn22	Bgn	Lpin1	C5ar2	Pmp22	A530064D06Rik
Zdhhc2	Otub2	Ikbke	Snx30	Fcgr4	Cmbl	Tpm4
Elk3	Myo10	Ncapg2	Rps8	Rnase6	Ltc4s	Plk3
Ugt1a7c	Cryzl2	Gbp2b	Satb1	Gm1966	Dhx40	Emilin2
Ugt1a9	Kcnq1	Cxcl13	Gabbr1	2610507I01Rik	Uap1l1	Bex3
Sort1	Dnase1l3	Naip7	Id1	Xdh	Cxcl14	Rasal2
Ada	Cyp4f18	Sell	Ggta1	4930581F22Rik	Ccl9	Timp2
Adcy3	Cd274	Arhgap11a	Atp10d	Vill	Retreg1	Cacybp
Nnt	Il21r	F830016B08Rik	Slc39a10	Iqgap2	Ckb	Postn
Ubiad1	Hba-a1	Ccl5	H2-K2	Irak3	Ppfia4	Bcl2l1
Itpripl1	D17H6S56E-5	Ehhadh	Igtp	Rpl35a	Stab1	Peli2
Ttc12	Slc1a2	Zfp935	Rpl38	Btbd11	Metap1d	Ifit2
Ugt1a6a	Hcar2	Ctsh	Iigp1	Arhgap19	Fam20c	Ifi211
Cmtm8	Tcp11l2	Gm15674	Anpep	Atp6v0c	Per1	H2-T24
Gfra2	Cd300e	Prr7	Cdkn1a	Kcna2	Ifi205	Bst1
Usp2	Mki67	Mmp14	Bend6	Cd300ld5	Pisd-ps2	Cdr2
Gm7367	Tlr9	Cd52	Sulf2	H2-T9	Trem2	Ppp1r14b
H60b	H2-DMa	I730030J21Rik	Nrp2	Mtus1	Mvb12b	Mtss1
Msh5	Relt	F11r	S100a10	Cd40	Lilr4b	Ocel1
Pira7	Tpm3	Cplx2	Tmtc1	Ddhd1	Clec4d	Cebpb
Capn2	Lbp	Slamf8	Gramd1b	Mmp27	Ecm1	AI467606
Rims4	Serpina1e	Marco	Glo1	Dnajb13	Cd207	Cxcr4
H2-T-ps	H2-Aa	Tgfbi	Anxa6	Hmga1b	Zfp971	Ccl24
Ugt1a10	Nlrp1c-ps	Plbd1	Ifi47	Mefv	Pisd-ps1	Selenom
Lgals1	4930503L19Rik	Cd36	Eef2k	Atp6v0c-ps2	Apoc2	Oas3
Cx3cr1	Col11a2	Pde4b	Clic4	Cd300ld	Ccl6	Cd63
Blvra	Hs3st3b1	Fosb	H2-DMb2	Got1	Mndal	Cox7c
Fads1	Ciita	Fos	Igfbp4	Dnajc15	Arg2	Arsb
Fcgrt	Cd74	Naip6	Ccr1l1	Cbr1	Gm44805	Gcn1l1
Rpl21	Cd180	Tcf7l1	Btnl2	Rtn1	5031425F14Rik	Cnn2
As3mt	Hbb-bt	Plac8	Gcnt1	Pttg1	Rcan1	Gla
Pira6	H2-Q9	Gm2083	Atp5g2	Serpina3k	Gda	Gss
Zfyve9	Hba-a2	Cd55	Gbp4	Adgb	Jdp2	Adamdec1
Tor3a	Slx1b	Rbbp8	Tslp	Slc2a6	Cytip	2810025M15Rik
Gna12	Ypel2	Trpm2	Ralgds	Ccdc125	Lepr	Maged1
Angptl7	H2-Eb1	Batf3	Ccnd2	Gm15772	Ceacam1	Ifi27l2a
Gatm	P2ry14	Kif23	Nav1	Pdk1	Rps18	Fcna
Cd209f	Vipr1	Lrp6	4930486L24Rik	Trim34a		Pde3b
Hmga2-ps1	Hbb-b1	Afmid	Zfp951	Txnrd1		Fam129b
Sirpb1a	Myadm	F830208F22Rik	Src	Rpl26		Vti1b
Pdgfb	Ifitm10	Aoah	Art2a-ps	Lars2		Adam15
Amz1	Zhx2	Slc46a3	Sh3pxd2b	Ifitm6		Epas1
Hyi	AW112010	Ppt2	Atf5	Spred3		Tmem9
Rps16	Hbb-b2	Ksr2	Clec4b1	Naip1		Sfi1
Hdac7	Ttc38	Rcc1	Gimap6	Adm		Cpne8
Ms4a6d	Enpp5	Hgd		Cald1		Amdhd2
Unc13b	Rgs5	Tnfaip3		Oaz1-ps		Pf4
Lzts2	Rpl37	Ptgis		Rnps1		Rhoc
Ccl4	Pak1	Ncoa1		Nxpe4		Zfp868
Ugt1a6b	Crip2	C3		0610039K10Rik		Havcr2
Coro2a	Slc1a3	Procr		Pot1b		Isg15
Dpy19l3	Itgb7	Ly6a		Fnbp1l		Rex1bd
Pira1	H2-DMb1	Lsp1		Ell2		Ms4a4a
Tmem200b	Fgl2	C4b		Rpl30		2410017I17Rik
Tmem181c-ps	Il3ra	Cacnb1		Morf4l1		Sorbs3
Col20a1	Asb2	Scd1		Hmgn2		Rtf2
BC035044	Enc1	Slc35d2		Rgs1		Colec12
Car13	Hbb-bs	Mat1a		Fgd6		Plaur
Paqr4				B430010I23Rik		Rragd
Rps25				H2-T22		Hsp90aa1
Ahr				Rbpms		Gstm5
Pde2a				Fcrl1		Oasl1
H2-Q10				D930016D06Rik
Gm11127				Arhgap31
Gm9054				Hspa8
A930011G23Rik				Ifi204
Pianp				Lacc1
Prune2				Ubc
Rpl13				Dusp23
Dclk2				Rps2
Ndufa12				Mmp9
Rab34				Nr4a1
Ccr3				Cd300ld4
Adgrl2				Slit1
Trerf1				Rps4l
Plau				Hk3
Mxra8				Rpl29
Rpl10				Trim12a
Ugt1a2				Sh3bgrl3
Ifi44				D2hgdh
Ifi44l				Fam219a
Fxyd2				Dmwd
Rnf144b				Pira2
Mturn				Gsr
Ubald2				Helz2
Magohb				Tk1
Rps17				Akr1e1
Trpt1				Cisd3
Zfp69
E030030I06Rik
Cd4
Cd209g
Ms4a6b
Dab2
St6galnac2
Arhgap22
Car2
Gas6
Tspan13
H2-Ea-ps
Tifab
Qsox1
Eng
Slc7a7
Mmp12
Lst1
Nme4
Unc45a
Ugt1a5
H2-Q1
Dtx4
Hebp1
H2-Q5
Pira4
Igsf8
Atp6v0e2
2810004N23Rik
Ifi202b
Gm8909
Gm1821
Gm14548
H2-T10
Gm4759
Mmp13
Anxa4
Acap3
Vegfb
Lnx2
Rcn3
Gm13710
Tspan15
Gng10
Fcgr2b
Anxa2
