# Supplementary material for: Discrimination of cell-intrinsic and environment-dependent effects of natural genetic variation on Kupffer cell epigenomes and transcriptomes
Source: Nat Immunol. 2023 Sep 21;24(11):1825–38. doi: 10.1038/s41590-023-01631-w (PMC10602851; doi:10.1038/s41590-023-01631-w)
Supplement: Supplementary file 5 — Sample sizes for A/J, BALB/cJ and C57BL/6J cohorts on a control diet and NASH-inducing AMLN diet over time. [file 41590_2023_1631_MOESM5_ESM.txt]

Week	A/J_AMLN	A/J_Control	BALB/cJ_AMLN	BALB/cJ_Control	C57BL/6J_AMLN	C57BL/6J_Control
0	20	16	20	16	31	15
2	20	16	20	16	31	15
4	20	16	20	16	31	15
6	19	16	20	16	31	14
8	19	16	20	16	31	13
10	19	16	20	16	31	13
12	19	16	20	16	31	13
14	19	16	20	16	31	13
16	19	16	20	16	28	13
18	18	16	19	16	26	12
20	16	14	17	14	26	12
22	16	14	17	14	21	8
24	11	12	11	12	16	6
26	11	12	11	12	16	6
28	11	11	11	12	16	6
30	11	11	11	12	13	3
