# Supplementary material for: Discrimination of cell-intrinsic and environment-dependent effects of natural genetic variation on Kupffer cell epigenomes and transcriptomes
Source: Nat Immunol. 2023 Sep 21;24(11):1825–38. doi: 10.1038/s41590-023-01631-w (PMC10602851; doi:10.1038/s41590-023-01631-w)
Supplement: Supplementary file 6 — Epigenetic data sample quality for ATAC-seq and H3K27ac ChIP–seq data. The first two columns contain library statistics (total reads and clonality) as determined by HOMER makeTagDirectory.pl. The final five columns contain peak calling statistics. Immunoprecipitation efficiency (ip_eff) was calculated as the percentage of reads in peaks out of all reads and is equivalent to fractional reads in peaks. [file 41590_2023_1631_MOESM6_ESM.txt]

ATAC-seq
Sample	Total Reads	Clonality	total_peaks	ip_eff	peaks_filt_input	peaks_filt_local	peaks_filt_clonal
atac_AJ_Kupffer_Control_rep1	12382501	1.001	48593	20.81	0	13555	30
atac_AJ_Kupffer_Control_rep2	19878505	1.085	51266	19.33	0	15610	45
atac_AJ_Kupffer_Control_rep3	8764908	1.141	46516	22.27	0	9922	28
atac_AJ_Kupffer_Control_rep4	12431635	1.209	49621	21.5	0	10530	40
atac_BALBcJ_Kupffer_Control_rep1	12221846	1.025	52567	24.05	0	13746	12
atac_BALBcJ_Kupffer_Control_rep2	15945259	1.271	55095	26.91	0	14649	21
atac_BALBcJ_Kupffer_Control_rep3	15052492	1.166	50140	20.17	0	10901	23
atac_BALBcJ_Kupffer_Control_rep4	178332619	10.758	158205	27.29	0	88465	45
atac_C57_Kupffer_Control_rep1	25420960	1.154	59194	27.66	0	19906	67
atac_C57_Kupffer_Control_rep2	9958064	0.827	45500	25.72	0	11794	8
atac_C57_Kupffer_Control_rep3	9950593	0.768	53013	32.39	0	12570	6
atac_C57_Kupffer_Control_rep4	15960847	0.883	45324	17.15	0	12638	14
atac_C57_Kupffer_LPS_2hr_rep1	18316132	1.711	76222	28.88	0	19277	6
atac_C57_Kupffer_LPS_2hr_rep2	16774510	2.436	60575	33.4	0	9731	5
atac_C57_Kupffer_LPS_2hr_rep3	17508317	3.429	49517	14.54	0	10011	30
atac_BALBcJ_Kupffer_LPS_2hr_rep1	16172767	2.557	64549	28.47	0	14849	9
atac_BALBcJ_Kupffer_LPS_2hr_rep2	13612534	4.148	61313	29.06	0	12038	12
atac_cb6f1j_kupffer_Control_rep1_balbcj	86267511	1.89	133910	19.16	0	126451	1729
atac_cb6f1j_kupffer_Control_rep1_c57bl6j	86217718	1.889	133909	19.17	0	126586	1702
atac_cb6f1j_kupffer_Control_rep2_balbcj	56220542	2.535	110248	19.3	0	72238	330
atac_cb6f1j_kupffer_Control_rep2_c57bl6j	56204389	2.534	110266	19.31	0	72412	324
atac_cb6f1j_kupffer_Control_rep3_balbcj	62942903	2.838	202613	24.12	0	94293	1478
atac_cb6f1j_kupffer_Control_rep3_c57bl6j	62917870	2.836	202865	24.15	0	94505	1481
atac_cb6f1j_kupffer_Control_rep4_balbcj	69057309	2.68	171026	21.95	0	123963	1037
atac_cb6f1j_kupffer_Control_rep4_c57bl6j	69021672	2.679	171208	21.98	0	124233	1044
atac_cb6f1j_Kupffer_LPS_2hr_rep1_balbcj	55906873	1.845	113987	44.22	0	56562	30
atac_cb6f1j_Kupffer_LPS_2hr_rep1_c57bl6j	55892412	1.844	113865	44.22	0	56523	32
atac_cb6f1j_Kupffer_LPS_2hr_rep2_balbcj	48079225	1.435	104550	43.38	0	49603	56
atac_cb6f1j_Kupffer_LPS_2hr_rep2_c57bl6j	48072753	1.434	104566	43.38	0	49602	59
atac_cb6f1j_Kupffer_LPS_2hr_rep3_balbcj	58454966	1.771	133178	26.82	0	84835	193
atac_cb6f1j_Kupffer_LPS_2hr_rep3_c57bl6j	58444806	1.771	133351	26.84	0	84686	189
atac_cb6f1j_Kupffer_LPS_2hr_rep4_balbcj	60831168	2.053	126586	40.42	0	73975	46
atac_cb6f1j_Kupffer_LPS_2hr_rep4_c57bl6j	60813466	2.052	126547	40.43	0	73868	53
atac_cb6f1j_Kupffer_LPS_2hr_rep5_balbcj	49686627	3.898	142820	37.11	0	61463	26
atac_cb6f1j_Kupffer_LPS_2hr_rep5_c57bl6j	49667819	3.897	142837	37.12	0	61652	28
H3K27Ac ChIP-seq
Sample	Total Reads	Clonality	total_peaks	ip_eff	peaks_filt_input	peaks_filt_local	peaks_filt_clonal
h3k27ac_AJ_Kupffer_Control_rep1	17480877	1.404	30086	43.78	479	0	1
h3k27ac_AJ_Kupffer_Control_rep2	5405677	0.187	24794	30.56	144	0	3
h3k27ac_AJ_Kupffer_Control_rep3	21702134	1.253	28118	43.29	266	0	2
h3k27ac_BALBcJ_Kupffer_Control_rep1	14821017	1.261	28920	43.6	482	0	1
h3k27ac_BALBcJ_Kupffer_Control_rep2	6220543	0.124	27605	36.43	337	0	6
h3k27ac_BALBcJ_Kupffer_Control_rep3	21435839	1.344	29812	37.33	531	0	1
h3k27ac_C57_Kupffer_Control_rep1	9468035	1.076	29216	45.07	0	0	73
h3k27ac_C57_Kupffer_Control_rep2	8006048	0.186	29377	26.3	188	0	3
h3k27ac_C57_Kupffer_Control_rep3	22615879	1.538	27120	44.36	37	0	2
h3k27ac_cb6f1j_kupffer_Control_rep1_balbcj	31668000.5	1.468	16564	26.77	976	0	18
h3k27ac_cb6f1j_kupffer_Control_rep1_c57bl6j	31757772	1.467	16551	26.75	984	0	17
h3k27ac_cb6f1j_kupffer_Control_rep2_balbcj	43903689	1.591	19994	47.25	1002	0	3
h3k27ac_cb6f1j_kupffer_Control_rep2_c57bl6j	44050157	1.59	19943	47.26	1003	0	4
h3k27ac_cb6f1j_kupffer_Control_rep3_balbcj	34643413	0.81	19612	44.74	956	0	7
h3k27ac_cb6f1j_kupffer_Control_rep3_c57bl6j	34758156	0.81	19670	44.76	994	0	5
