# Supplementary material for: Discrimination of cell-intrinsic and environment-dependent effects of natural genetic variation on Kupffer cell epigenomes and transcriptomes
Source: Nat Immunol. 2023 Sep 21;24(11):1825–38. doi: 10.1038/s41590-023-01631-w (PMC10602851; doi:10.1038/s41590-023-01631-w)
Supplement: Supplementary file 8 — HOMER known motif enrichment analysis results for key peak sets. [file 41590_2023_1631_MOESM8_ESM.txt]

	aj_specific_atac_control	balbcj_specific_atac_control	c57bl6j_specific_atac_control	aj_specific_h3k27ac_control	balbcj_specific_h3k27ac_control	c57bl6j_specific_h3k27ac_control	balbcj_trans_atac_control	c57bl6j_trans_atac_control	balbcj_trans_h3k27ac_control	c57bl6j_trans_h3k27ac_control	balbcj_lps2h_induced	c57bl6j_lps2h_induced	balbcj_lps2h_induced_specific	c57bl6j_lps2h_induece_specific	balbcj_trans_atac_lps2h	c57bl6j_trans_atac_lps2h
Atf3(bZIP)/GBM-ATF3-ChIP-Seq(GSE33912)/Homer	-20.85	-117.7	-140.6	-10.64	-57.95	-47.88	-46.59	-15.05	-43.53	-24.27	-9247.0	-8269.0	-169.7	-202.3	-24.7	-38.65
Fra1(bZIP)/BT549-Fra1-ChIP-Seq(GSE46166)/Homer	-23.15	-113.1	-138.7	-13.7	-52.35	-45.26	-38.21	-16.84	-48.39	-24.07	-8969.0	-8018.0	-158.1	-193.0	-22.31	-43.51
BATF(bZIP)/Th17-BATF-ChIP-Seq(GSE39756)/Homer	-22.15	-108.8	-146.0	-9.714	-58.43	-54.15	-39.48	-20.37	-43.56	-22.56	-8889.0	-7935.0	-168.2	-199.2	-21.41	-53.72
AP-1(bZIP)/ThioMac-PU.1-ChIP-Seq(GSE21512)/Homer	-22.63	-96.93	-127.6	-10.83	-57.18	-52.72	-41.36	-21.61	-45.83	-23.39	-8721.0	-7914.0	-163.9	-193.1	-21.34	-41.95
JunB(bZIP)/DendriticCells-Junb-ChIP-Seq(GSE36099)/Homer	-23.14	-119.2	-129.3	-10.69	-51.03	-47.75	-39.27	-24.01	-46.83	-20.61	-8624.0	-7786.0	-153.4	-185.9	-22.93	-38.81
Fra2(bZIP)/Striatum-Fra2-ChIP-Seq(GSE43429)/Homer	-19.33	-106.2	-126.6	-12.6	-52.34	-51.65	-34.07	-18.17	-43.62	-20.01	-8188.0	-7366.0	-148.3	-183.4	-24.12	-38.64
Fosl2(bZIP)/3T3L1-Fosl2-ChIP-Seq(GSE56872)/Homer	-20.13	-102.9	-107.6	-10.43	-37.64	-42.72	-32.9	-16.61	-46.58	-17.77	-6912.0	-6291.0	-120.7	-148.8	-17.97	-25.23
Jun-AP1(bZIP)/K562-cJun-ChIP-Seq(GSE31477)/Homer	-17.69	-82.01	-110.4	-12.35	-27.65	-45.83	-29.96	-16.53	-42.6	-18.77	-5740.0	-5327.0	-118.8	-143.4	-17.96	-27.05
Bach2(bZIP)/OCILy7-Bach2-ChIP-Seq(GSE44420)/Homer	-10.87	-51.29	-67.89	-4.496	-21.0	-42.08	-27.3	-4.338	-18.96	-10.85	-2852.0	-2635.0	-74.58	-92.07	-17.16	-16.16
Elf4(ETS)/BMDM-Elf4-ChIP-Seq(GSE88699)/Homer	-126.8	-161.5	-413.8	-35.22	-83.3	-209.1	-159.1	-85.17	-87.32	-91.03	-1333.0	-1290.0	-236.1	-284.4	-41.89	-55.35
ELF5(ETS)/T47D-ELF5-ChIP-Seq(GSE30407)/Homer	-146.2	-173.2	-452.0	-42.73	-68.48	-201.6	-170.1	-87.56	-79.85	-79.61	-1067.0	-1055.0	-220.5	-270.2	-30.18	-42.07
PU.1(ETS)/ThioMac-PU.1-ChIP-Seq(GSE21512)/Homer	-124.9	-168.4	-350.5	-51.87	-50.15	-185.5	-176.0	-76.91	-90.87	-88.47	-1137.0	-1029.0	-189.2	-238.6	-31.47	-50.38
ETS1(ETS)/Jurkat-ETS1-ChIP-Seq(GSE17954)/Homer	-89.27	-131.9	-318.7	-30.32	-59.55	-184.7	-105.3	-70.53	-77.77	-62.88	-1228.0	-1100.0	-183.6	-213.7	-21.23	-43.79
ETV1(ETS)/GIST48-ETV1-ChIP-Seq(GSE22441)/Homer	-72.72	-111.1	-348.0	-28.31	-69.44	-192.5	-90.55	-72.77	-69.88	-52.88	-1081.0	-1009.0	-182.2	-215.9	-35.35	-35.87
EHF(ETS)/LoVo-EHF-ChIP-Seq(GSE49402)/Homer	-91.44	-125.6	-317.8	-32.48	-58.11	-163.1	-115.5	-72.56	-68.18	-69.61	-1059.0	-945.8	-189.4	-223.1	-31.35	-24.56
ELF3(ETS)/PDAC-ELF3-ChIP-Seq(GSE64557)/Homer	-105.2	-118.8	-341.3	-36.33	-51.39	-163.8	-119.2	-85.42	-73.85	-71.0	-996.9	-959.0	-177.6	-214.2	-26.58	-24.35
ERG(ETS)/VCaP-ERG-ChIP-Seq(GSE14097)/Homer	-65.35	-111.1	-255.5	-24.6	-53.03	-146.0	-90.31	-55.66	-60.68	-49.44	-1101.0	-979.7	-153.8	-180.8	-23.6	-38.04
Etv2(ETS)/ES-ER71-ChIP-Seq(GSE59402)/Homer	-73.82	-92.9	-271.4	-25.44	-54.54	-154.6	-85.6	-59.74	-70.37	-42.94	-1049.0	-968.5	-139.3	-171.9	-20.21	-30.77
GABPA(ETS)/Jurkat-GABPa-ChIP-Seq(GSE17954)/Homer	-62.69	-90.16	-281.7	-27.26	-54.88	-151.1	-76.56	-66.76	-59.18	-48.9	-970.6	-843.0	-158.6	-186.8	-26.16	-25.41
Fli1(ETS)/CD8-FLI-ChIP-Seq(GSE20898)/Homer	-66.25	-102.3	-226.8	-25.74	-52.77	-126.6	-90.02	-50.14	-68.11	-50.14	-888.4	-817.5	-117.6	-165.5	-18.91	-19.24
SpiB(ETS)/OCILY3-SPIB-ChIP-Seq(GSE56857)/Homer	-111.2	-122.1	-204.5	-42.64	-51.18	-113.2	-107.4	-71.54	-71.07	-69.01	-570.1	-556.2	-131.4	-150.0	-29.5	-36.25
ETV4(ETS)/HepG2-ETV4-ChIP-Seq(ENCODE)/Homer	-44.49	-67.75	-192.5	-20.24	-46.06	-103.1	-51.34	-41.15	-46.99	-33.56	-713.3	-660.2	-110.0	-137.8	-23.41	-24.17
Ets1-distal(ETS)/CD4+-PolII-ChIP-Seq(Barski_et_al.)/Homer	-34.36	-52.27	-185.8	-9.902000000000001	-25.29	-96.91	-60.3	-30.99	-37.55	-28.33	-662.2	-617.1	-99.55	-113.9	-23.34	-5.452000000000001
EWS:ERG-fusion(ETS)/CADO_ES1-EWS:ERG-ChIP-Seq(SRA014231)/Homer	-38.03	-52.46	-148.9	-15.64	-21.53	-72.89	-71.06	-31.07	-51.39	-33.76	-696.6	-620.2	-84.66	-104.1	-11.38	-14.41
CEBP(bZIP)/ThioMac-CEBPb-ChIP-Seq(GSE21512)/Homer	-19.51	-91.65	-75.52	-4.224	-23.66	-34.56	-37.18	-10.26	-16.02	-13.87	-684.2	-763.5	-69.68	-76.06	-12.09	-14.12
NFIL3(bZIP)/HepG2-NFIL3-ChIP-Seq(Encode)/Homer	-10.14	-82.76	-60.9	-11.87	-21.67	-32.72	-22.04	-17.27	-22.62	-22.73	-668.6	-664.7	-99.1	-103.7	-21.78	-20.17
IRF8(IRF)/BMDM-IRF8-ChIP-Seq(GSE77884)/Homer	-100.9	-20.01	-143.1	-35.48	-14.27	-133.9	-35.59	-40.06	-23.8	-82.4	-271.8	-496.2	-207.0	-230.4	-30.64	-5.032
NF-E2(bZIP)/K562-NFE2-ChIP-Seq(GSE31477)/Homer	-10.34	-7.979	-37.79	-2.532	-10.95	-19.94	-9.145	-3.458	-7.233	-4.111000000000001	-806.9	-831.8	-45.11	-45.54	-10.33	-2.596
ELF1(ETS)/Jurkat-ELF1-ChIP-Seq(SRA014231)/Homer	-37.48	-44.44	-200.4	-15.44	-17.56	-104.1	-61.73	-39.33	-29.01	-37.16	-537.1	-470.0	-80.35	-119.9	-21.45	-20.75
MafK(bZIP)/C2C12-MafK-ChIP-Seq(GSE36030)/Homer	-5.881	-16.38	-35.7	-2.783	-13.56	-23.13	-16.34	-4.039	-15.77	-4.426	-815.7	-751.0	-38.94	-36.19	-8.605	-1.561
Bach1(bZIP)/K562-Bach1-ChIP-Seq(GSE31477)/Homer	-18.01	-19.74	-44.02	-4.042	-6.899	-28.35	-10.68	-2.8960000000000004	-4.77	-7.599	-788.6	-704.8	-50.78	-55.66	-15.47	-8.454
IRF3(IRF)/BMDM-Irf3-ChIP-Seq(GSE67343)/Homer	-82.33	-13.24	-99.63	-34.92	-7.377999999999999	-110.5	-12.58	-29.56	-20.82	-66.78	-264.3	-502.9	-187.7	-194.8	-34.34	-7.1160000000000005
ETS(ETS)/Promoter/Homer	-20.88	-36.05	-158.1	-13.62	-11.88	-76.19	-64.83	-39.34	-16.47	-29.48	-489.5	-379.1	-82.9	-115.6	-21.74	-15.31
Nrf2(bZIP)/Lymphoblast-Nrf2-ChIP-Seq(GSE37589)/Homer	-12.31	-4.07	-33.92	-1.557	-5.419	-15.21	-11.48	-4.364	-11.5	-3.759	-674.1	-684.8	-34.55	-36.97	-16.64	-5.949
PU.1-IRF(ETS:IRF)/Bcell-PU.1-ChIP-Seq(GSE21512)/Homer	-72.68	-28.57	-107.4	-31.07	-17.31	-67.59	-38.73	-22.52	-20.63	-44.99	-329.9	-373.9	-127.6	-137.4	-19.61	-18.99
HLF(bZIP)/HSC-HLF.Flag-ChIP-Seq(GSE69817)/Homer	-9.968	-62.93	-70.12	-9.83	-11.37	-48.77	-20.04	-17.5	-14.24	-22.88	-485.1	-473.7	-92.33	-91.11	-12.48	-15.94
Elk1(ETS)/Hela-Elk1-ChIP-Seq(GSE31477)/Homer	-24.38	-43.6	-130.5	-6.412000000000001	-27.03	-79.37	-41.6	-19.92	-24.75	-20.17	-398.5	-341.8	-60.12	-91.93	-13.5	-12.31
IRF2(IRF)/Erythroblas-IRF2-ChIP-Seq(GSE36985)/Homer	-63.4	-5.885	-80.84	-30.66	-3.113	-71.23	-9.674	-27.51	-6.965	-60.05	-188.7	-414.7	-151.1	-174.0	-32.81	-1.367
PU.1:IRF8(ETS:IRF)/pDC-Irf8-ChIP-Seq(GSE66899)/Homer	-84.86	-25.68	-107.9	-30.02	-11.63	-98.54	-49.85	-19.03	-30.44	-45.99	-192.3	-307.9	-128.2	-142.5	-19.31	-11.58
Atf7(bZIP)/3T3L1-Atf7-ChIP-Seq(GSE56872)/Homer	-7.852	-68.27	-51.58	-7.555	-34.46	-14.67	-20.58	-11.18	-23.94	-9.366	-375.8	-489.5	-56.08	-60.22	-18.68	-15.44
MITF(bHLH)/MastCells-MITF-ChIP-Seq(GSE48085)/Homer	-16.1	-55.89	-85.37	-10.94	-40.84	-84.74	-22.93	-10.06	-21.08	-13.67	-287.6	-375.7	-96.03	-114.4	-4.587	-6.787999999999999
SPDEF(ETS)/VCaP-SPDEF-ChIP-Seq(SRA014231)/Homer	-27.8	-32.55	-119.1	-11.35	-14.64	-64.63	-24.52	-20.94	-27.84	-15.52	-342.3	-344.7	-58.78	-73.8	-12.35	-10.98
IRF1(IRF)/PBMC-IRF1-ChIP-Seq(GSE43036)/Homer	-71.91	-9.545	-64.4	-33.48	-10.44	-69.12	-9.832	-22.77	-6.35	-48.77	-165.0	-356.5	-139.4	-146.5	-23.82	-2.9730000000000003
EWS:FLI1-fusion(ETS)/SK_N_MC-EWS:FLI1-ChIP-Seq(SRA014231)/Homer	-23.02	-25.29	-90.17	-6.4670000000000005	-24.89	-41.53	-36.36	-15.29	-30.06	-19.62	-373.8	-339.5	-46.18	-56.16	-8.292	-8.04
Atf1(bZIP)/K562-ATF1-ChIP-Seq(GSE31477)/Homer	-13.8	-63.24	-55.17	-7.482	-34.76	-21.88	-21.77	-12.0	-28.87	-16.65	-313.1	-398.9	-62.47	-60.95	-16.09	-11.88
c-Jun-CRE(bZIP)/K562-cJun-ChIP-Seq(GSE31477)/Homer	-4.559	-54.86	-36.94	-3.137	-29.34	-10.5	-12.18	-12.33	-23.1	-11.0	-359.6	-462.3	-41.38	-41.56	-19.5	-11.63
Atf2(bZIP)/3T3L1-Atf2-ChIP-Seq(GSE56872)/Homer	-6.812	-56.67	-44.41	-6.1	-33.78	-10.06	-17.07	-9.646	-19.69	-9.404	-348.8	-434.8	-50.45	-51.83	-18.18	-10.49
CEBP:AP1(bZIP)/ThioMac-CEBPb-ChIP-Seq(GSE21512)/Homer	-12.21	-58.12	-51.4	-13.97	-7.282	-20.06	-25.71	-7.319	-16.57	-5.118	-348.4	-413.7	-47.58	-55.65	-7.999	-6.659
NFkB-p65(RHD)/GM12787-p65-ChIP-Seq(GSE19485)/Homer	-22.1	-5.766	-28.18	-3.213	-2.53	-8.301	-19.71	-6.062	-0.9911	-10.4	-390.1	-439.4	-53.48	-59.94	-4.55	-3.1919999999999997
NFE2L2(bZIP)/HepG2-NFE2L2-ChIP-Seq(Encode)/Homer	-8.508	-10.37	-27.35	-1.08	-5.482	-12.54	-8.308	-1.4169999999999998	-8.116	-4.744	-456.5	-394.3	-27.05	-34.35	-11.63	-4.265
MafA(bZIP)/Islet-MafA-ChIP-Seq(GSE30298)/Homer	-12.5	-32.53	-19.63	-6.267	-17.4	-19.02	-18.57	-1.965	-13.35	-2.026	-421.5	-388.8	-18.62	-23.43	-3.641	-5.122999999999999
Elk4(ETS)/Hela-Elk4-ChIP-Seq(GSE31477)/Homer	-13.62	-33.74	-107.1	-5.129	-28.86	-69.56	-27.37	-10.81	-15.16	-22.02	-265.5	-211.4	-61.83	-91.2	-15.89	-6.265
MafB(bZIP)/BMM-Mafb-ChIP-Seq(GSE75722)/Homer	-9.073	-28.07	-21.52	-1.715	-14.13	-16.79	-25.23	-1.319	-13.41	-7.119	-365.1	-348.2	-17.28	-20.14	-3.13	-3.307
ISRE(IRF)/ThioMac-LPS-Expression(GSE23622)/Homer	-29.5	-6.916	-39.13	-19.68	-2.91	-48.88	-5.796	-16.35	-4.297	-37.52	-128.6	-270.4	-95.9	-108.3	-24.47	-2.563
Atf4(bZIP)/MEF-Atf4-ChIP-Seq(GSE35681)/Homer	-11.61	-42.22	-44.74	-9.986	-2.4290000000000003	-17.07	-8.399	-8.645	-11.61	-5.902	-226.3	-283.0	-48.79	-47.16	-11.06	-10.64
CTCF(Zf)/CD4+-CTCF-ChIP-Seq(Barski_et_al.)/Homer	-8.584	-0.1519	-114.4	-7.66	-3.543	-30.58	-3.918	-88.83	-3.8539999999999996	-21.4	-205.9	-158.3	-38.74	-41.5	-8.729	-1.7069999999999999
JunD(bZIP)/K562-JunD-ChIP-Seq/Homer	-1.4	-36.64	-11.43	-1.141	-20.08	-3.532	-8.523	-5.689	-14.75	-6.747999999999999	-256.1	-310.1	-16.63	-15.25	-9.462	-5.03
Usf2(bHLH)/C2C12-Usf2-ChIP-Seq(GSE36030)/Homer	-12.46	-33.75	-56.93	-20.53	-25.82	-29.51	-15.22	-14.28	-21.57	-12.87	-107.7	-162.6	-58.17	-66.02	-6.455	-5.782
NFkB-p65-Rel(RHD)/ThioMac-LPS-Expression(GSE23622)/Homer	-14.15	-2.745	-10.42	-9.325	-0.6099	-4.766	-5.1	-7.006	-0.07002	-5.125	-224.8	-274.2	-28.98	-31.51	-2.6010000000000004	0.0
Chop(bZIP)/MEF-Chop-ChIP-Seq(GSE35681)/Homer	-11.22	-24.92	-40.8	-5.747999999999999	-1.21	-12.03	-7.643	-7.372000000000001	-8.262	-3.373	-148.1	-208.4	-37.24	-39.25	-9.523	-3.3360000000000003
USF1(bHLH)/GM12878-Usf1-ChIP-Seq(GSE32465)/Homer	-6.5729999999999995	-37.23	-55.64	-11.59	-28.9	-28.79	-20.66	-16.39	-13.05	-7.386	-78.96	-134.1	-49.55	-56.63	-4.748	-6.72
BORIS(Zf)/K562-CTCFL-ChIP-Seq(GSE32465)/Homer	-11.56	-0.08771	-72.17	-5.122000000000001	-3.8689999999999998	-12.41	-4.756	-70.75	-4.638999999999999	-16.11	-135.3	-82.25	-26.3	-31.08	-8.129	-1.77
CLOCK(bHLH)/Liver-Clock-ChIP-Seq(GSE39860)/Homer	-5.665	-22.77	-40.27	-13.37	-13.94	-18.23	-12.02	-5.877000000000001	-11.48	-6.726	-74.39	-112.5	-36.12	-43.05	-5.252000000000001	-3.511
Sp5(Zf)/mES-Sp5.Flag-ChIP-Seq(GSE72989)/Homer	-3.855	-20.67	-34.96	-4.34	-3.9730000000000003	-15.23	-5.131	-6.415	-7.212000000000001	-11.12	-116.2	-90.98	-39.16	-38.44	-4.831	-5.666
NFkB-p50,p52(RHD)/Monocyte-p50-ChIP-Chip(Schreiber_et_al.)/Homer	-5.392	-6.202999999999999	-9.673	-1.59	-1.82	-5.506	-2.41	-7.75	-1.2690000000000001	-2.61	-151.3	-148.2	-18.95	-22.56	-4.77	-2.716
Oct11(POU,Homeobox)/NCIH1048-POU2F3-ChIP-seq(GSE115123)/Homer	-3.188	-0.725	-13.56	-3.127	-0.199	-4.253	-0.1698	-2.7430000000000003	-0.8569	-2.7110000000000003	-170.2	-120.1	-20.85	-23.21	-4.7410000000000005	-0.03338
Pdx1(Homeobox)/Islet-Pdx1-ChIP-Seq(SRA008281)/Homer	-2.494	-0.1707	-2.399	-1.774	-0.3424	-1.47	-1.129	-0.3565	-0.835	-0.1749	-172.2	-146.3	-10.6	-8.908	-0.5163	-2.1430000000000002
Foxo1(Forkhead)/RAW-Foxo1-ChIP-Seq(Fan_et_al.)/Homer	-11.69	-21.74	-28.25	-8.05	-10.97	-22.93	-16.94	-11.77	-13.93	-0.3647	-67.55	-82.96	-20.57	-23.0	-0.246	-5.19
ETS:RUNX(ETS,Runt)/Jurkat-RUNX1-ChIP-Seq(GSE17954)/Homer	-16.68	-23.64	-25.19	-2.4090000000000003	-9.856	-6.525	-7.212999999999999	-2.0780000000000003	-13.07	-6.07	-103.8	-98.1	-9.205	-11.69	-3.7569999999999997	-6.7589999999999995
Tgif2(Homeobox)/mES-Tgif2-ChIP-Seq(GSE55404)/Homer	-5.957999999999999	-6.45	-12.28	-3.588	-10.52	-1.255	-8.732000000000001	-2.955	-0.6416	-1.528	-137.6	-125.4	-12.16	-11.29	-2.718	-2.084
CRE(bZIP)/Promoter/Homer	-1.354	-29.11	-21.29	-1.294	-10.37	-10.02	-8.443	-8.742	-10.29	-6.916	-85.47	-93.63	-21.77	-22.17	-6.207000000000001	-6.692
bZIP:IRF(bZIP,IRF)/Th17-BatF-ChIP-Seq(GSE39756)/Homer	-9.867	-0.3897	-21.65	-4.01	-0.3106	-18.52	-0.0812	-12.61	-0.1133	-9.049	-79.15	-114.6	-22.64	-29.76	-7.74	-0.1344
TFE3(bHLH)/MEF-TFE3-ChIP-Seq(GSE75757)/Homer	-1.4580000000000002	-24.18	-33.83	-0.8808	-12.27	-16.75	-5.865	-6.42	-9.812999999999999	-2.8960000000000004	-40.17	-94.23	-34.83	-40.0	-0.1996	-4.942
IRF4(IRF)/GM12878-IRF4-ChIP-Seq(GSE32465)/Homer	-44.48	-5.457999999999999	-25.14	-8.338	-1.308	-19.66	-4.371	-9.31	-7.361000000000001	-19.6	-25.11	-67.13	-32.09	-35.36	-7.6979999999999995	-3.653
Sp2(Zf)/HEK293-Sp2.eGFP-ChIP-Seq(Encode)/Homer	-1.86	-21.08	-23.53	-4.029	-2.3609999999999998	-8.225	-9.111	-8.942	-8.462	-9.875	-88.27	-76.99	-20.94	-24.43	-2.912	-3.352
LXRE(NR),DR4/RAW-LXRb.biotin-ChIP-Seq(GSE21512)/Homer	-16.48	-11.1	-32.48	-16.23	-7.087000000000001	-42.21	-4.734	-4.485	-3.125	-16.49	-30.05	-50.7	-28.57	-32.99	-4.404	-2.07
Tgif1(Homeobox)/mES-Tgif1-ChIP-Seq(GSE55404)/Homer	-7.082999999999999	-7.5120000000000005	-15.08	-3.267	-7.976	-2.344	-8.615	-3.095	-1.295	-0.4719	-117.4	-104.9	-9.1	-8.902000000000001	-0.6634	-2.647
KLF3(Zf)/MEF-Klf3-ChIP-Seq(GSE44748)/Homer	-4.795	-18.15	-16.55	-2.6	-6.255	-1.955	-5.24	-10.65	-9.939	-2.437	-49.27	-82.6	-26.47	-30.47	-4.675	-2.82
Oct4(POU,Homeobox)/mES-Oct4-ChIP-Seq(GSE11431)/Homer	-2.6889999999999996	-3.2689999999999997	-9.326	-1.014	-0.08952	-3.9939999999999998	-0.03517	-2.22	-0.6113	-6.994	-125.9	-93.18	-10.39	-11.95	-3.049	-0.01018
Oct2(POU,Homeobox)/Bcell-Oct2-ChIP-Seq(GSE21512)/Homer	-1.9040000000000001	-0.1561	-6.394	-1.504	-0.08616	-2.318	-0.5943	-1.7169999999999999	-0.1054	-2.2319999999999998	-134.6	-88.39	-9.722999999999999	-13.34	-2.81	-0.02046
Brn1(POU,Homeobox)/NPC-Brn1-ChIP-Seq(GSE35496)/Homer	-3.352	-0.3511	-8.823	-6.138999999999999	-0.357	-5.1080000000000005	-0.2411	-1.489	-1.994	-3.033	-117.9	-84.3	-11.65	-13.74	-1.463	-0.1001
IRF:BATF(IRF:bZIP)/pDC-Irf8-ChIP-Seq(GSE66899)/Homer	-6.459	-1.053	-19.5	-2.553	-0.3472	-13.21	-0.2004	-4.321000000000001	-0.9324	-10.11	-62.05	-92.93	-22.02	-21.72	-1.798	-0.5997
KLF5(Zf)/LoVo-KLF5-ChIP-Seq(GSE49402)/Homer	-3.485	-20.26	-15.64	-3.9730000000000003	-1.9809999999999999	-5.666	-7.292999999999999	-9.63	-5.4	-4.135	-68.8	-70.57	-15.17	-18.41	-6.502000000000001	-2.6210000000000004
RUNX-AML(Runt)/CD4+-PolII-ChIP-Seq(Barski_et_al.)/Homer	-12.86	-25.26	-20.67	-4.777	-8.96	-12.91	-12.54	-6.38	-5.942	-4.595	-65.7	-51.99	-7.246	-8.7	-3.361	-2.903
BMAL1(bHLH)/Liver-Bmal1-ChIP-Seq(GSE39860)/Homer	-6.906000000000001	-18.41	-35.17	-7.431	-16.75	-9.167	-7.504	-1.876	-8.738999999999999	-2.623	-33.19	-41.92	-26.88	-27.91	-2.755	-7.093
Sp1(Zf)/Promoter/Homer	-1.618	-7.965	-16.54	-2.373	-5.824	-5.3660000000000005	-2.8310000000000004	-11.91	-12.08	-0.8015	-62.66	-58.05	-28.47	-31.47	-4.461	-0.8226
PBX2(Homeobox)/K562-PBX2-ChIP-Seq(Encode)/Homer	-3.812	-0.5267	-5.3260000000000005	-0.3223	-0.3279	-2.8169999999999997	-0.7304	-1.619	-0.45	-0.6136	-121.2	-98.53	-5.531000000000001	-5.935	-2.478	-2.736
KLF6(Zf)/PDAC-KLF6-ChIP-Seq(GSE64557)/Homer	-2.614	-14.62	-14.67	-1.16	-1.556	-3.998	-10.83	-14.99	-5.617999999999999	-5.064	-58.42	-74.73	-18.02	-20.58	-4.627	-1.3219999999999998
KLF14(Zf)/HEK293-KLF14.GFP-ChIP-Seq(GSE58341)/Homer	-2.386	-10.79	-34.64	-4.106	-2.12	-12.84	-3.6519999999999997	-8.224	-8.849	-9.83	-50.98	-53.8	-18.4	-22.86	-3.53	-2.775
NFAT:AP1(RHD,bZIP)/Jurkat-NFATC1-ChIP-Seq(Jolma_et_al.)/Homer	-0.6007	-1.515	-1.0170000000000001	-0.2236	-1.6840000000000002	-0.3231	-1.531	-2.7110000000000003	-3.1430000000000002	-1.212	-114.8	-87.58	-1.05	-0.8549	-1.8780000000000001	-0.4712
Stat3(Stat)/mES-Stat3-ChIP-Seq(GSE11431)/Homer	-0.4118	-1.7480000000000002	-1.5519999999999998	-2.56	-0.3515	-1.999	-1.371	-2.852	-1.524	-0.522	-90.93	-85.11	-5.955	-6.734	-2.739	-2.057
Klf4(Zf)/mES-Klf4-ChIP-Seq(GSE11431)/Homer	-3.577	-14.04	-13.8	-3.662	-4.657	-3.47	-4.867	-5.742000000000001	-5.952000000000001	-4.611000000000001	-41.04	-62.61	-14.33	-15.2	-3.03	-1.661
bHLHE41(bHLH)/proB-Bhlhe41-ChIP-Seq(GSE93764)/Homer	-3.281	-9.527999999999999	-32.51	-3.6439999999999997	-7.294	-15.82	-4.5889999999999995	-3.089	-5.144	-1.204	-16.34	-29.18	-31.77	-29.44	-1.567	-3.48
Klf9(Zf)/GBM-Klf9-ChIP-Seq(GSE62211)/Homer	-3.825	-11.99	-22.57	-2.051	-1.874	-1.758	-6.735	-6.9910000000000005	-7.832999999999999	-2.148	-28.35	-45.64	-21.08	-25.48	-5.279	-3.0580000000000003
RUNX2(Runt)/PCa-RUNX2-ChIP-Seq(GSE33889)/Homer	-7.109	-23.62	-17.07	-2.533	-8.652999999999999	-6.268	-19.89	-6.1979999999999995	-2.122	-5.034	-42.87	-36.77	-4.591	-5.519	-1.071	-2.063
Stat3+il21(Stat)/CD4-Stat3-ChIP-Seq(GSE19198)/Homer	-0.09444	-1.4380000000000002	-1.591	-1.739	-1.472	-1.611	-1.169	-1.788	-3.068	-1.607	-72.16	-82.39	-7.718	-7.254	-2.2159999999999997	-1.6219999999999999
MafF(bZIP)/HepG2-MafF-ChIP-Seq(GSE31477)/Homer	-5.146	-17.39	-5.605	-0.7927	-3.0860000000000003	-6.505	-12.72	-3.315	-3.255	-0.3829	-44.78	-56.1	-7.861000000000001	-8.346	-1.8030000000000002	-8.956
bHLHE40(bHLH)/HepG2-BHLHE40-ChIP-Seq(GSE31477)/Homer	-2.499	-11.64	-20.47	-4.185	-6.3	-8.577	-4.876	-7.367000000000001	-6.728	-5.856	-9.786	-28.91	-26.64	-27.06	-4.027	-2.9810000000000003
RUNX(Runt)/HPC7-Runx1-ChIP-Seq(GSE22178)/Homer	-7.479	-28.28	-15.71	-3.248	-8.683	-4.706	-15.29	-2.093	-4.471	-7.857	-32.94	-30.08	-5.154	-7.202999999999999	-2.755	-1.093
Oct6(POU,Homeobox)/NPC-Pou3f1-ChIP-Seq(GSE35496)/Homer	-2.965	-0.6999	-3.165	-3.512	-0.4472	-2.245	-0.74	-1.423	-0.5673	-1.416	-79.98	-58.92	-7.482	-8.537	-0.6962	-0.048389999999999996
PRDM1(Zf)/Hela-PRDM1-ChIP-Seq(GSE31477)/Homer	-17.37	-0.4343	-14.47	-9.866	-1.58	-14.71	-0.9622	-2.781	-1.77	-11.19	-13.2	-29.21	-22.25	-19.31	-10.68	-1.419
c-Myc(bHLH)/LNCAP-cMyc-ChIP-Seq(Unpublished)/Homer	-6.277	-14.48	-26.44	-9.124	-5.928999999999999	-8.091000000000001	-6.207999999999999	-4.874	-2.1719999999999997	-3.19	-10.97	-26.31	-18.77	-21.25	-3.5610000000000004	-2.8710000000000004
Mef2d(MADS)/Retina-Mef2d-ChIP-Seq(GSE61391)/Homer	-0.4955	-17.35	-10.72	-1.405	-13.27	-6.557	-8.42	-1.308	-2.9810000000000003	-5.662000000000001	-44.06	-43.08	-6.01	-6.252999999999999	-0.4378	-1.036
STAT4(Stat)/CD4-Stat4-ChIP-Seq(GSE22104)/Homer	-0.2104	-1.5519999999999998	-0.8302	-1.3119999999999998	-1.161	-1.206	-1.751	-2.274	-4.156000000000001	-2.3	-64.07	-74.43	-3.569	-4.539	-0.9508	-1.901
EAR2(NR)/K562-NR2F6-ChIP-Seq(Encode)/Homer	-4.647	-13.42	-18.59	-1.65	-15.13	-20.97	-5.686	-2.964	-5.704	-16.29	-9.576	-20.38	-9.639	-12.06	-4.8069999999999995	-4.321000000000001
Mef2a(MADS)/HL1-Mef2a.biotin-ChIP-Seq(GSE21529)/Homer	-1.033	-18.96	-12.28	-0.9299	-10.18	-6.555	-12.14	-4.637	-7.872999999999999	-4.577	-35.42	-22.64	-8.049	-8.469	-3.728	-2.177
SCL(bHLH)/HPC7-Scl-ChIP-Seq(GSE13511)/Homer	-1.726	-3.4019999999999997	-17.76	-2.6319999999999997	-5.202000000000001	-8.023	-8.437000000000001	-2.271	-2.436	-1.903	-45.62	-45.03	-5.671	-4.761	-0.8566	-3.1919999999999997
PAX3:FKHR-fusion(Paired,Homeobox)/Rh4-PAX3:FKHR-ChIP-Seq(GSE19063)/Homer	-1.186	-0.04319	-4.123	-1.905	-1.933	-2.475	-3.0860000000000003	-1.138	-0.06598	-2.019	-67.85	-64.93	-1.7790000000000001	-3.1919999999999997	-1.187	-0.762
STAT1(Stat)/HelaS3-STAT1-ChIP-Seq(GSE12782)/Homer	-0.522	-1.7830000000000001	-0.4548	-2.7089999999999996	-0.3227	-1.6219999999999999	-0.6652	-2.226	-0.030330000000000003	-1.412	-69.22	-65.29	-2.275	-2.75	-2.2359999999999998	-1.043
E-box(bHLH)/Promoter/Homer	-1.043	-15.56	-16.25	0.0	-7.816	-8.323	-3.677	-3.895	-4.515	-2.077	-13.91	-31.01	-20.34	-19.43	-2.858	-3.362
COUP-TFII(NR)/K562-NR2F1-ChIP-Seq(Encode)/Homer	-3.217	-15.82	-17.13	-1.6440000000000001	-12.07	-18.89	-5.3389999999999995	-1.205	-7.3660000000000005	-11.4	-12.82	-21.85	-8.862	-8.562000000000001	-3.88	-3.3739999999999997
THRb(NR)/HepG2-THRb.Flag-ChIP-Seq(Encode)/Homer	-7.765	-1.788	-30.49	-5.718	-2.374	-15.49	-8.588	-6.176	-4.36	-7.32	-13.82	-23.85	-9.552	-10.24	-2.073	-3.5980000000000003
RUNX1(Runt)/Jurkat-RUNX1-ChIP-Seq(GSE29180)/Homer	-8.014	-19.59	-13.86	-3.0980000000000003	-7.196000000000001	-8.452	-11.21	-5.046	-4.091	-6.156000000000001	-25.71	-17.84	-6.125	-6.471	-4.284	-2.8
Mef2c(MADS)/GM12878-Mef2c-ChIP-Seq(GSE32465)/Homer	-0.2225	-14.66	-11.63	-1.349	-17.07	-7.739	-8.521	-2.965	-5.016	-6.027	-29.0	-25.27	-6.9510000000000005	-6.542999999999999	-1.609	-0.7099
PAX5(Paired,Homeobox),condensed/GM12878-PAX5-ChIP-Seq(GSE32465)/Homer	-2.497	-3.3680000000000003	-2.154	0.0	-2.484	-3.737	-2.122	-0.2459	-0.3474	-1.295	-54.69	-60.95	-1.6769999999999998	-1.4980000000000002	-0.4589	-4.496
Reverb(NR),DR2/RAW-Reverba.biotin-ChIP-Seq(GSE45914)/Homer	-0.8449	-3.926	-3.3360000000000003	-2.2569999999999997	-4.2219999999999995	-4.698	-2.121	-1.077	-11.55	-1.4380000000000002	-52.29	-42.16	-4.124	-4.221	-0.058070000000000004	-2.923
COUP-TFII(NR)/Artia-Nr2f2-ChIP-Seq(GSE46497)/Homer	-5.316	-5.556	-18.75	-1.676	-9.671	-20.55	-5.569	-3.7110000000000003	-7.518	-18.18	-4.827	-9.012	-9.699	-9.959	-4.926	-4.354
OCT:OCT-short(POU,Homeobox)/NPC-OCT6-ChIP-Seq(GSE43916)/Homer	-0.8301	-1.1740000000000002	-2.841	-0.7455	-0.3505	-1.631	-2.906	-1.052	-0.3037	-1.202	-59.0	-54.62	-2.519	-2.735	-3.303	-3.362
Maz(Zf)/HepG2-Maz-ChIP-Seq(GSE31477)/Homer	-2.7560000000000002	-3.522	-12.07	-3.31	-3.333	-5.083	-4.223	-4.593	-2.5580000000000003	-4.9110000000000005	-25.99	-26.28	-15.17	-17.39	-3.7239999999999998	-0.5532
Mef2b(MADS)/HEK293-Mef2b.V5-ChIP-Seq(GSE67450)/Homer	-0.8398	-15.26	-16.27	-1.188	-13.03	-8.201	-14.37	-3.8160000000000003	-5.231	-4.02	-16.47	-18.53	-7.571000000000001	-8.016	-1.926	-0.4501
NPAS(bHLH)/Liver-NPAS-ChIP-Seq(GSE39860)/Homer	-5.078	-5.822	-17.22	-6.002999999999999	-8.266	-3.5839999999999996	-1.895	-1.104	-3.987	-2.262	-18.14	-17.18	-17.87	-18.1	-1.716	-6.412000000000001
NPAS2(bHLH)/Liver-NPAS2-ChIP-Seq(GSE39860)/Homer	-3.713	-10.15	-20.55	-11.86	-9.22	-5.256	-1.607	-1.117	-2.907	-2.603	-5.992999999999999	-20.23	-14.18	-14.63	-5.372999999999999	-3.326
Hoxb4(Homeobox)/ES-Hoxb4-ChIP-Seq(GSE34014)/Homer	-0.866	-0.7899	-2.148	-0.2196	-0.02441	-1.182	-1.21	-0.4034	-0.4682	-0.1679	-55.04	-45.91	-5.8389999999999995	-6.372999999999999	-0.03621	-0.3238
EKLF(Zf)/Erythrocyte-Klf1-ChIP-Seq(GSE20478)/Homer	-1.024	-9.007	-11.78	-1.75	-3.966	-2.737	-4.471	-5.352	-2.158	-4.465	-25.07	-31.5	-4.9639999999999995	-6.7170000000000005	-1.175	-1.105
Unknown-ESC-element(?)/mES-Nanog-ChIP-Seq(GSE11724)/Homer	-0.7659	-1.6280000000000001	-7.324	-1.646	-2.6660000000000004	-2.63	-2.241	-3.049	-0.8722	-0.8048	-29.86	-40.63	-4.101	-4.644	-1.068	-0.9092
Tbx20(T-box)/Heart-Tbx20-ChIP-Seq(GSE29636)/Homer	-2.875	-2.2	-20.13	-1.7519999999999998	-1.982	-13.08	-2.399	-2.815	-0.2656	-3.637	-13.2	-18.47	-10.36	-10.15	-0.7159	-0.7274
ZNF467(Zf)/HEK293-ZNF467.GFP-ChIP-Seq(GSE58341)/Homer	-3.4339999999999997	-3.745	-14.9	-7.281000000000001	-2.391	-10.05	-1.804	-2.87	-3.7030000000000003	-1.7890000000000001	-12.31	-13.67	-9.774	-12.06	-1.12	-3.188
THRa(NR)/C17.2-THRa-ChIP-Seq(GSE38347)/Homer	-8.372	-2.195	-12.83	-3.799	-0.3946	-8.324	-3.2569999999999997	-2.5469999999999997	-1.984	-5.74	-12.81	-19.86	-7.577000000000001	-9.623	-1.844	-2.572
T1ISRE(IRF)/ThioMac-Ifnb-Expression/Homer	-5.962999999999999	-0.5288	-5.071000000000001	0.0	-1.3780000000000001	-5.749	-0.5281	-0.6517	-1.9069999999999998	-5.952999999999999	-10.1	-35.48	-10.38	-14.69	-3.7889999999999997	-1.3090000000000002
Max(bHLH)/K562-Max-ChIP-Seq(GSE31477)/Homer	-6.888	-12.92	-17.08	-4.534	-7.832000000000001	-4.362	-4.902	-1.844	-2.312	-1.251	-3.762	-11.01	-8.839	-10.6	-2.497	-1.258
Bcl11a(Zf)/HSPC-BCL11A-ChIP-Seq(GSE104676)/Homer	-12.86	-2.887	-11.86	-3.17	-4.824	-6.3839999999999995	-2.528	-1.851	-3.391	-2.443	-21.29	-19.85	-1.913	-2.998	-0.8354	-0.3993
MNT(bHLH)/HepG2-MNT-ChIP-Seq(Encode)/Homer	-5.44	-8.263	-22.76	-6.211	-5.6339999999999995	-4.421	-4.3580000000000005	-1.785	-3.5389999999999997	-1.597	-4.604	-6.568	-9.068999999999999	-9.46	-2.391	-3.238
Tbet(T-box)/CD8-Tbet-ChIP-Seq(GSE33802)/Homer	-2.126	-1.605	-6.52	-1.7369999999999999	-0.5785	-3.361	-1.88	-0.058129999999999994	-0.1577	-0.022959999999999998	-49.53	-22.12	-3.8369999999999997	-4.87	-0.02669	-0.2051
Meis1(Homeobox)/MastCells-Meis1-ChIP-Seq(GSE48085)/Homer	-2.149	-4.4	-4.315	-1.9340000000000002	-3.616	-0.8797	-3.838	-0.712	-1.585	-0.04325	-38.24	-26.63	-1.6740000000000002	-1.925	-3.4539999999999997	-3.0
WT1(Zf)/Kidney-WT1-ChIP-Seq(GSE90016)/Homer	-1.234	-2.548	-10.97	-1.3330000000000002	-0.4438	-10.34	-3.571	-6.765	-0.8369	-4.313	-17.39	-20.92	-9.369	-5.803999999999999	-0.6898	-0.3485
Zfp281(Zf)/ES-Zfp281-ChIP-Seq(GSE81042)/Homer	-1.984	-0.22	-14.33	-1.943	-0.1382	-16.01	-0.345	-2.983	-0.2256	-8.812000000000001	-8.788	-13.68	-12.08	-14.46	-0.7708	-0.001768
Ap4(bHLH)/AML-Tfap4-ChIP-Seq(GSE45738)/Homer	-1.17	-2.102	-3.767	-3.1439999999999997	-3.975	-2.4419999999999997	-2.7889999999999997	-1.909	-2.926	-1.5759999999999998	-25.37	-33.45	-3.7260000000000004	-4.352	-0.1571	-1.406
n-Myc(bHLH)/mES-nMyc-ChIP-Seq(GSE11431)/Homer	-7.321000000000001	-9.933	-15.45	-7.544	-6.362	-5.233	-3.872	-2.4930000000000003	-0.7346	-2.539	-0.6006	-6.943	-9.998	-11.72	-1.2670000000000001	-1.6540000000000001
ETS:E-box(ETS,bHLH)/HPC7-Scl-ChIP-Seq(GSE22178)/Homer	-4.293	-2.89	-5.303999999999999	-4.7860000000000005	-5.113	-4.5280000000000005	-1.195	-0.8612	-1.357	-1.9180000000000001	-15.21	-27.97	-8.286	-7.435	-0.2006	-2.213
NRF1(NRF)/MCF7-NRF1-ChIP-Seq(Unpublished)/Homer	-0.8406	-0.3762	-14.33	-0.2789	-1.5119999999999998	-11.44	-0.4007	-1.1420000000000001	-0.5746	-4.334	-0.001358	-0.01278	-28.04	-26.65	-2.647	-0.6491
STAT5(Stat)/mCD4+-Stat5-ChIP-Seq(GSE12346)/Homer	-0.05782999999999999	-0.9325	-0.3311	-0.6347	-0.23	-0.9246	-0.4503	-2.3169999999999997	-0.06842000000000001	-0.7304	-38.44	-44.83	-0.3207	-0.3316	-0.9246	-0.703
CEBP:CEBP(bZIP)/MEF-Chop-ChIP-Seq(GSE35681)/Homer	-4.168	-5.877000000000001	-7.04	-4.313	-1.09	-5.434	-3.36	-2.517	-0.47	-2.095	-9.488	-29.53	-5.167000000000001	-6.222	-2.56	-0.048839999999999995
NFY(CCAAT)/Promoter/Homer	-3.2510000000000003	-4.867	-14.33	-2.1319999999999997	-0.2194	-1.699	-3.41	-10.36	-0.2516	-1.995	-5.492000000000001	-5.306	-14.24	-15.0	-4.038	-0.9013
Egr1(Zf)/K562-Egr1-ChIP-Seq(GSE32465)/Homer	-1.63	-2.447	-12.75	-1.247	-2.583	-8.586	-0.08711	-4.0089999999999995	-2.048	-4.885	-11.62	-19.3	-5.1739999999999995	-3.9189999999999996	-5.146	-0.9315
GATA(Zf),IR3/iTreg-Gata3-ChIP-Seq(GSE20898)/Homer	-3.2260000000000004	-3.1039999999999996	-2.591	-2.206	-5.641	-0.1269	-0.01909	-2.938	-5.405	-0.8644	-24.07	-26.64	-1.6	-1.77	-2.477	-2.253
Hoxa10(Homeobox)/ChickenMSG-Hoxa10.Flag-ChIP-Seq(GSE86088)/Homer	-1.554	-3.467	-2.097	-0.1427	-0.8052	-1.08	-0.7777	-0.4996	-3.407	-5.6979999999999995	-18.44	-33.06	-2.7260000000000004	-3.307	-1.1059999999999999	-3.222
LXH9(Homeobox)/Hct116-LXH9.V5-ChIP-Seq(GSE116822)/Homer	-1.6269999999999998	-1.015	-7.29	-3.4560000000000004	-0.5526	-3.5	-0.5088	-5.247999999999999	-0.7729	-3.614	-6.968	-24.41	-9.613999999999999	-10.02	-2.6319999999999997	-0.020630000000000003
Zic3(Zf)/mES-Zic3-ChIP-Seq(GSE37889)/Homer	-0.2159	-0.4218	-4.102	-0.559	-2.371	-2.766	-1.546	-1.578	-0.9919	-1.033	-27.88	-30.41	-2.6289999999999996	-2.188	-1.381	-0.747
Nkx6.1(Homeobox)/Islet-Nkx6.1-ChIP-Seq(GSE40975)/Homer	-3.3689999999999998	-0.5764	-9.539	-1.091	-1.0170000000000001	-2.667	-0.4825	-6.18	-0.1013	-5.582999999999999	-16.99	-21.7	-4.208	-4.276	-2.5789999999999997	-0.3612
PPARE(NR),DR1/3T3L1-Pparg-ChIP-Seq(GSE13511)/Homer	-1.33	-4.81	-5.85	-7.522	-2.6630000000000003	-4.734	-2.228	-0.07767	-6.153	-1.161	-13.1	-10.99	-11.07	-8.318	-0.3531	-0.331
NF1(CTF)/LNCAP-NF1-ChIP-Seq(Unpublished)/Homer	-4.261	-1.8940000000000001	-5.457999999999999	-0.06819	-0.4416	-3.7880000000000003	-5.231	-1.1740000000000002	-6.034	-7.187	-7.4879999999999995	-15.86	-6.707000000000001	-6.622999999999999	-1.06	-4.439
Egr2(Zf)/Thymocytes-Egr2-ChIP-Seq(GSE34254)/Homer	-1.121	-1.53	-5.947	0.0	-0.783	-0.1704	-0.2524	-3.971	-4.481	-4.6419999999999995	-20.34	-20.14	-3.8310000000000004	-3.2039999999999997	-1.198	-3.8289999999999997
Nanog(Homeobox)/mES-Nanog-ChIP-Seq(GSE11724)/Homer	-0.6911	-0.6386	-5.091	-0.1243	-0.1287	-0.5245	-0.03322	-0.5861	-0.2358	-1.268	-36.39	-24.65	-1.925	-1.6059999999999999	-1.254	-0.08596000000000001
Pknox1(Homeobox)/ES-Prep1-ChIP-Seq(GSE63282)/Homer	-2.716	-2.439	-8.823	-2.612	-0.1943	-5.6129999999999995	-0.3516	-0.5883	-4.893	-0.658	-23.46	-16.22	-2.044	-2.258	-1.304	-1.004
RORgt(NR)/EL4-RORgt.Flag-ChIP-Seq(GSE56019)/Homer	-0.2923	-10.27	-10.46	0.0	-4.938	-4.25	-3.122	-3.138	-6.617000000000001	-4.271	-10.16	-10.38	-2.903	-3.097	-0.09323	-0.1447
Nur77(NR)/K562-NR4A1-ChIP-Seq(GSE31363)/Homer	-1.36	-8.16	-5.716	-1.651	-6.8020000000000005	-4.1080000000000005	-2.388	-2.536	-4.448	-1.821	-13.92	-11.77	-4.327	-3.66	-1.062	-0.07518999999999999
NRF(NRF)/Promoter/Homer	-0.6887	-0.4856	-13.31	-0.09059	-1.7819999999999998	-6.109	-0.6209	-3.1189999999999998	-0.6429	-3.168	-1e-06	-0.000675	-20.77	-20.42	-2.006	-0.1635
RFX(HTH)/K562-RFX3-ChIP-Seq(SRA012198)/Homer	-9.235	-8.068999999999999	-2.01	-0.3303	-1.334	-0.1122	-1.7519999999999998	-8.622	-2.73	-0.03812	-8.946	-6.564	-3.9789999999999996	-3.2910000000000004	-9.442	-2.8960000000000004
FXR(NR),IR1/Liver-FXR-ChIP-Seq(Chong_et_al.)/Homer	-2.318	-1.9780000000000002	-4.628	-0.1838	-1.444	-3.61	-3.486	-2.233	-0.9527	-3.8	-12.86	-10.95	-5.587999999999999	-6.818	-2.109	-1.946
Lhx3(Homeobox)/Neuron-Lhx3-ChIP-Seq(GSE31456)/Homer	-3.525	-0.4558	-8.605	-1.6269999999999998	-0.6572	-1.985	-0.1852	-1.837	-0.6219	-1.584	-5.287000000000001	-12.47	-8.843	-9.019	-4.784	-0.09825
BMYB(HTH)/Hela-BMYB-ChIP-Seq(GSE27030)/Homer	-2.627	-3.139	-6.888999999999999	-1.193	-2.925	-2.191	-1.535	-0.8485	-0.5441	-4.821000000000001	-15.28	-13.48	-0.3622	-1.396	-0.3481	-2.522
Rfx2(HTH)/LoVo-RFX2-ChIP-Seq(GSE49402)/Homer	-8.941	-4.164	-1.864	-0.8634	-0.2227	-0.2576	-1.554	-6.561	-2.185	-0.01486	-9.632	-6.454	-4.2330000000000005	-4.416	-7.271	-0.8775
Isl1(Homeobox)/Neuron-Isl1-ChIP-Seq(GSE31456)/Homer	-0.3317	-0.07773	-10.93	-0.0434	-1.713	-5.301	-0.4974	-4.9910000000000005	-0.4142	-1.234	-9.477	-17.72	-3.013	-2.998	-0.5805	-0.09237000000000001
THRb(NR)/Liver-NR1A2-ChIP-Seq(GSE52613)/Homer	-0.9105	-5.113	-13.45	-0.3594	-7.247999999999999	-5.682	-1.5859999999999999	-1.82	-1.175	-8.04	-0.00014099999999999998	-0.0030269999999999997	-3.573	-4.012	-2.424	-3.529
RXR(NR),DR1/3T3L1-RXR-ChIP-Seq(GSE13511)/Homer	-1.094	-7.301	-3.7689999999999997	-5.502000000000001	-2.8480000000000003	-4.298	-1.714	-0.1062	-6.987	-2.529	-5.233	-6.694	-4.374	-3.535	-0.5507	-1.176
Foxa2(Forkhead)/Liver-Foxa2-ChIP-Seq(GSE25694)/Homer	-1.42	-10.84	-1.9780000000000002	-1.204	-2.282	-2.378	-2.54	-0.3917	-2.322	-0.05515	-11.31	-10.81	-3.553	-3.4610000000000003	-0.3733	-1.1840000000000002
RORg(NR)/Liver-Rorc-ChIP-Seq(GSE101115)/Homer	-0.6195	-5.207999999999999	-9.927	0.0	-1.3659999999999999	-5.615	-2.7769999999999997	-2.35	-3.775	-4.1930000000000005	-9.741	-5.57	-1.405	-1.69	-0.2549	-0.4928
Zic(Zf)/Cerebellum-ZIC1.2-ChIP-Seq(GSE60731)/Homer	-0.1219	-2.6310000000000002	-3.181	-0.3222	-5.141	-3.608	-0.827	-1.815	-2.326	-0.896	-16.53	-12.53	-1.517	-1.198	-0.09826	-1.7
Tcf21(bHLH)/ArterySmoothMuscle-Tcf21-ChIP-Seq(GSE61369)/Homer	-0.09867999999999999	-2.745	-1.285	-0.9975	-2.218	-0.9637	-2.5839999999999996	-1.25	-4.051	-0.141	-17.9	-14.61	-1.946	-2.7539999999999996	-0.02021	-0.6317
FoxL2(Forkhead)/Ovary-FoxL2-ChIP-Seq(GSE60858)/Homer	-1.6980000000000002	-11.94	-12.56	-1.12	-1.485	-4.29	-5.86	-2.312	-3.536	-0.5928	-0.0011560000000000001	-0.03642	-3.045	-3.7060000000000004	-0.2094	-0.1146
STAT6(Stat)/CD4-Stat6-ChIP-Seq(GSE22104)/Homer	-2.157	-1.565	-3.873	-0.2524	-0.0282	-3.2310000000000003	-1.337	-1.6159999999999999	-1.069	-3.05	-12.71	-12.34	-2.052	-4.988	-0.5706	-0.9098
Srebp1a(bHLH)/HepG2-Srebp1a-ChIP-Seq(GSE31477)/Homer	-0.8239	-2.485	-1.146	-0.1745	-0.75	-2.608	-2.705	-0.1312	-0.2839	-0.3069	-21.18	-10.89	-2.156	-2.279	-2.218	-1.298
X-box(HTH)/NPC-H3K4me1-ChIP-Seq(GSE16256)/Homer	-7.465	-1.365	-2.384	-0.1659	-1.422	-0.09951	-2.017	-5.2170000000000005	-4.336	-0.016030000000000003	-8.818	-3.8539999999999996	-2.201	-2.521	-6.297000000000001	-2.779
Hoxc9(Homeobox)/Ainv15-Hoxc9-ChIP-Seq(GSE21812)/Homer	-0.5886	-1.821	-1.859	-0.1752	-0.1537	-0.4469	-0.9866	-0.1087	-1.476	-0.8321	-15.06	-16.31	-3.21	-3.013	-3.815	-0.2764
AP-2gamma(AP2)/MCF7-TFAP2C-ChIP-Seq(GSE21234)/Homer	-2.49	-1.38	-1.757	-1.2770000000000001	-3.1	-0.406	-0.1527	-0.428	-0.2217	-0.7026	-13.05	-18.77	-1.5930000000000002	-1.5530000000000002	-1.095	-1.4380000000000002
MYB(HTH)/ERMYB-Myb-ChIPSeq(GSE22095)/Homer	-4.095	-4.165	-5.718999999999999	-0.3153	-1.7930000000000001	-0.4097	-0.9421	-2.18	-0.05831	-6.162000000000001	-5.232	-10.61	-0.5532	-1.547	-1.906	-3.4
Pbx3(Homeobox)/GM12878-PBX3-ChIP-Seq(GSE32465)/Homer	-1.337	-0.8937	-7.403	-2.149	-0.0653	-3.5389999999999997	-1.111	-1.575	-3.3539999999999996	-1.413	-14.72	-7.0120000000000005	-0.7722	-0.7241	-1.5190000000000001	-0.3256
AMYB(HTH)/Testes-AMYB-ChIP-Seq(GSE44588)/Homer	-1.651	-4.593	-6.067	-0.4206	-3.174	-1.419	-0.4549	-2.748	-0.04345	-5.257999999999999	-5.724	-10.73	-0.402	-1.19	-0.7938	-2.924
Rfx1(HTH)/NPC-H3K4me1-ChIP-Seq(GSE16256)/Homer	-6.888	-1.63	-3.0	-0.8282	-1.5390000000000001	-0.3155	-1.022	-8.357000000000001	-2.55	-0.1107	-6.8870000000000005	-1.6469999999999998	-2.233	-4.1160000000000005	-4.857	-1.381
EBF2(EBF)/BrownAdipose-EBF2-ChIP-Seq(GSE97114)/Homer	-0.041510000000000005	-0.8468	-1.163	-0.2887	-2.3569999999999998	-2.1719999999999997	-0.1515	-0.4156	-0.06858	-1.959	-14.11	-18.55	-1.952	-1.649	-1.4869999999999999	-0.06146
RORa(NR)/Liver-Rora-ChIP-Seq(GSE101115)/Homer	-0.3006	-6.278	-8.157	-0.08585	-1.34	-5.801	-1.53	-4.5169999999999995	-4.747	-4.82	-4.013999999999999	-0.9949	-1.079	-1.672	-0.3148	-0.9147
EBF1(EBF)/Near-E2A-ChIP-Seq(GSE21512)/Homer	-0.4136	-0.09186	-0.5799	-0.706	-1.314	-3.495	-0.2073	-0.5155	-0.1328	-1.073	-18.49	-16.04	-1.089	-1.172	-0.736	-0.06088
GRE(NR),IR3/RAW264.7-GRE-ChIP-Seq(Unpublished)/Homer	-3.9989999999999997	-6.812	-1.082	-0.666	-1.666	-1.446	-0.02044	-1.051	-1.291	-0.6577	-6.1979999999999995	-12.28	-2.7489999999999997	-3.3810000000000002	-2.279	-0.014719999999999999
Six2(Homeobox)/NephronProgenitor-Six2-ChIP-Seq(GSE39837)/Homer	-3.219	-0.1823	-5.037	-3.0069999999999997	-2.354	-0.7839	-0.8596	-1.145	-1.052	-1.1540000000000001	-3.998	-11.55	-3.884	-4.498	-2.563	-0.1145
ZNF317(Zf)/HEK293-ZNF317.GFP-ChIP-Seq(GSE58341)/Homer	-0.4274	-2.176	-2.267	-0.1839	-3.341	-3.327	-2.063	-1.9240000000000002	-0.7201	-0.041819999999999996	-6.614	-7.407	-4.44	-6.612	-2.42	-0.2651
AP-2alpha(AP2)/Hela-AP2alpha-ChIP-Seq(GSE31477)/Homer	-3.284	-1.271	-2.654	-1.247	-2.193	-0.5901	-0.2004	-0.5436	-0.1241	-0.6496	-8.256	-15.36	-2.241	-3.343	-1.1059999999999999	-1.139
Foxf1(Forkhead)/Lung-Foxf1-ChIP-Seq(GSE77951)/Homer	-0.3866	-6.91	-9.969	-1.055	-1.101	-5.419	-4.736000000000001	-2.013	-5.53	-0.3146	-0.01093	-0.05686	-3.423	-3.0039999999999996	-0.09431	-0.1059
STAT6(Stat)/Macrophage-Stat6-ChIP-Seq(GSE38377)/Homer	-1.07	-0.4619	-1.751	-0.3871	-0.01671	-1.5859999999999999	-1.653	-1.379	-0.4605	-2.5140000000000002	-10.78	-16.18	-1.044	-2.9130000000000003	-0.3102	-1.27
Foxa3(Forkhead)/Liver-Foxa3-ChIP-Seq(GSE77670)/Homer	-0.2159	-6.942	-1.331	-0.7828	-3.5810000000000004	-1.244	-2.261	-0.2636	-1.228	-0.1467	-8.459	-7.336	-4.519	-4.566	-0.09103	-0.6668
E2F6(E2F)/Hela-E2F6-ChIP-Seq(GSE31477)/Homer	-1.682	-0.6637	-1.235	-0.08578999999999999	-0.6375	-0.1961	-0.000124	-1.585	-3.1719999999999997	-0.5068	-11.7	-8.922	-5.5329999999999995	-4.412	-1.754	-0.4993
PGR(NR)/EndoStromal-PGR-ChIP-Seq(GSE69539)/Homer	-2.22	-3.673	-0.492	-0.7234	-3.7230000000000003	-0.3188	-0.02307	-0.2854	-4.8919999999999995	-0.2497	-5.222	-9.507	-2.6510000000000002	-1.994	-6.4510000000000005	-0.08691
E2F4(E2F)/K562-E2F4-ChIP-Seq(GSE31477)/Homer	-0.6771	-0.08261	-4.155	-1.554	-0.05587	-1.216	-0.2696	-2.102	-0.3655	-0.6223	-3.984	-3.659	-10.45	-7.718999999999999	-1.571	-3.6830000000000003
RAR:RXR(NR),DR5/ES-RAR-ChIP-Seq(GSE56893)/Homer	-3.117	-2.8489999999999998	-1.3769999999999998	-2.53	-2.488	-1.37	-0.9074	-7.303	-0.2689	-5.42	-4.147	-2.039	-1.642	-1.912	-2.291	-0.7073
Hoxa9(Homeobox)/ChickenMSG-Hoxa9.Flag-ChIP-Seq(GSE86088)/Homer	-0.7165	-1.965	-5.642	-0.2629	-0.1826	-1.6019999999999999	-2.338	-0.6251	-0.5245	-1.452	-6.6979999999999995	-9.419	-4.183	-3.377	-0.995	-0.2445
PPARa(NR),DR1/Liver-Ppara-ChIP-Seq(GSE47954)/Homer	-0.4144	-2.4619999999999997	-2.074	-2.247	-3.283	-5.143	-2.423	-0.06217999999999999	-10.77	-2.142	-1.001	-0.883	-3.0439999999999996	-2.42	-0.5579	-1.033
Foxo3(Forkhead)/U2OS-Foxo3-ChIP-Seq(E-MTAB-2701)/Homer	-0.4012	-8.027000000000001	-4.444	-1.047	-0.8537	-4.295	-5.27	-1.386	-5.611000000000001	-0.3748	-0.4259	-1.382	-2.8360000000000003	-2.883	-0.1034	-0.1714
c-Myc(bHLH)/mES-cMyc-ChIP-Seq(GSE11431)/Homer	-6.105	-2.6460000000000004	-6.486000000000001	-5.175	-2.608	-2.717	-1.655	-0.5073	-0.3004	-3.389	-0.08377000000000001	-1.557	-1.729	-2.013	-0.5772	-1.419
FOXP1(Forkhead)/H9-FOXP1-ChIP-Seq(GSE31006)/Homer	-0.2517	-4.126	-4.776	-0.4562	-1.605	-6.671	-3.696	-1.6130000000000002	-5.416	-0.439	-0.1078	-1.995	-3.366	-3.582	-0.4681	-0.2652
MyoD(bHLH)/Myotube-MyoD-ChIP-Seq(GSE21614)/Homer	-0.3601	-1.913	-1.787	-0.4099	-3.965	-1.5930000000000002	-3.323	-0.2873	-2.3819999999999997	-0.7688	-7.5489999999999995	-9.065	-0.9428	-1.11	-0.08093	-2.9960000000000004
ZNF519(Zf)/HEK293-ZNF519.GFP-ChIP-Seq(GSE58341)/Homer	-0.8963	-0.2504	-2.36	-1.5919999999999999	-0.1663	-0.9724	-1.548	-3.6639999999999997	-0.000863	-2.028	-9.192	-8.238999999999999	-2.504	-3.108	-1.59	-0.141
Lhx2(Homeobox)/HFSC-Lhx2-ChIP-Seq(GSE48068)/Homer	-1.4680000000000002	-0.5112	-2.472	-1.093	-1.8840000000000001	-1.473	-0.3284	-6.341	-0.4442	-1.9780000000000002	-1.199	-5.086	-5.841	-6.452999999999999	-1.3430000000000002	-0.003553
ZNF264(Zf)/HEK293-ZNF264.GFP-ChIP-Seq(GSE58341)/Homer	-1.4909999999999999	-0.2313	-4.112	-0.8261	-0.1566	-3.14	-0.6087	-2.9939999999999998	-0.06352000000000001	-5.004	-1.33	-1.521	-4.584	-5.975	-3.072	-2.74
TR4(NR),DR1/Hela-TR4-ChIP-Seq(GSE24685)/Homer	-1.725	-8.246	-5.372999999999999	-1.618	-1.8130000000000002	-2.552	-0.3781	-1.7830000000000001	-0.9395	-1.197	-1.857	-1.181	-1.992	-2.7089999999999996	-1.443	-2.24
GFY(?)/Promoter/Homer	-1.19	-0.6325	-3.65	-0.351	-0.1418	-1.3	-1.2690000000000001	-1.3319999999999999	-0.9814	-0.4662	-8.025	-5.412999999999999	-1.8459999999999999	-3.7060000000000004	-0.8865	-4.882
Fox:Ebox(Forkhead,bHLH)/Panc1-Foxa2-ChIP-Seq(GSE47459)/Homer	-1.351	-10.19	-0.5558	-0.7081	-2.283	-0.4693	-2.71	-0.7169	-1.8619999999999999	-0.5492	-8.014	-4.023	-0.3808	-0.1283	-0.6787	-1.43
GLIS3(Zf)/Thyroid-Glis3.GFP-ChIP-Seq(GSE103297)/Homer	-0.1438	-0.06601	-5.165	-2.042	-0.2917	-1.3880000000000001	-0.679	-1.796	-0.6415	-0.8456	-11.71	-4.211	-2.061	-1.43	-2.165	-0.7821
E2F3(E2F)/MEF-E2F3-ChIP-Seq(GSE71376)/Homer	-1.9180000000000001	-0.5532	-0.938	-0.3887	-0.06454	-1.567	-0.341	-4.37	-0.1095	-1.828	-9.767999999999999	-6.593999999999999	-2.687	-2.015	-1.207	-0.6962
PBX1(Homeobox)/MCF7-PBX1-ChIP-Seq(GSE28007)/Homer	-2.5980000000000003	-3.833	-2.582	-2.523	-0.1732	-2.291	-0.2947	-0.4827	-1.255	-1.7	-9.04	-3.2560000000000002	-0.4928	-0.4575	-3.2039999999999997	-0.761
Gfi1b(Zf)/HPC7-Gfi1b-ChIP-Seq(GSE22178)/Homer	-1.4980000000000002	-0.8432	-4.66	-0.6223	-1.953	-1.558	-0.2712	-2.049	-0.9359	-1.405	-4.705	-4.638	-3.362	-2.381	-3.34	-0.5317
DMRT1(DM)/Testis-DMRT1-ChIP-Seq(GSE64892)/Homer	-1.564	-1.084	-2.227	-3.313	-1.7719999999999998	-1.206	-2.02	-0.445	-0.06217	-0.4125	-4.874	-4.096	-2.628	-2.247	-2.125	-3.833
FOXK1(Forkhead)/HEK293-FOXK1-ChIP-Seq(GSE51673)/Homer	-0.2286	-7.492999999999999	-4.357	-1.619	-0.5893	-4.053999999999999	-4.005	-0.5638	-3.793	-0.01329	-0.1714	-1.4380000000000002	-2.353	-1.8630000000000002	-0.2563	-0.7255
RARa(NR)/K562-RARa-ChIP-Seq(Encode)/Homer	-1.6880000000000002	-1.215	-2.569	-0.7499	-4.579	-2.926	-2.283	-0.3342	-0.8319	-5.4	0.0	-0.0	-2.2030000000000003	-2.137	-2.354	-3.408
CArG(MADS)/PUER-Srf-ChIP-Seq(Sullivan_et_al.)/Homer	-0.4417	-1.546	-2.355	-1.8980000000000001	-1.505	-3.5639999999999996	-4.38	-0.1372	-7.666	-0.07567	-2.6630000000000003	-2.6260000000000003	-1.7619999999999998	-0.8297	-0.2957	-0.9017
HIF-1a(bHLH)/MCF7-HIF1a-ChIP-Seq(GSE28352)/Homer	-0.7963	-2.525	-3.968	-0.8335	-1.327	-1.5619999999999998	-0.2931	-0.1748	-0.8743	-1.3	-3.883	-4.413	-4.099	-5.074	-0.05811	-1.305
Sox10(HMG)/SciaticNerve-Sox3-ChIP-Seq(GSE35132)/Homer	-0.2364	-1.514	-3.219	-0.4863	-0.9494	-0.9884	-1.376	-0.01675	-2.042	-0.7933	-5.6979999999999995	-6.904	-1.5190000000000001	-0.7363	-2.6180000000000003	-3.1319999999999997
DMRT6(DM)/Testis-DMRT6-ChIP-Seq(GSE60440)/Homer	-1.9709999999999999	-0.8989	-2.39	-4.168	-2.8810000000000002	-1.85	-1.22	-0.5509	-0.2382	-0.1682	-2.332	-3.125	-2.3	-1.589	-2.636	-3.833
FOXK2(Forkhead)/U2OS-FOXK2-ChIP-Seq(E-MTAB-2204)/Homer	-0.3961	-2.76	-2.77	-0.8259	-0.7968	-1.179	-1.255	-0.2413	-2.135	-0.2934	-2.181	-5.9879999999999995	-4.112	-4.713	-0.5423	-1.063
EBNA1(EBV-virus)/Raji-EBNA1-ChIP-Seq(GSE30709)/Homer	-0.4153	-2.7110000000000003	-3.642	-3.5469999999999997	-1.069	-2.053	-1.861	-1.758	-1.449	-1.1179999999999999	-0.5698	-1.46	-4.085	-4.072	0.0	-1.146
FOXA1(Forkhead)/LNCAP-FOXA1-ChIP-Seq(GSE27824)/Homer	-0.9751	-7.4110000000000005	-7.8839999999999995	-0.9885	-0.8614	-2.21	-2.189	-1.041	-1.805	-0.149	-1.765	-0.06114	-1.2770000000000001	-1.276	-0.02135	-0.4191
Tcfcp2l1(CP2)/mES-Tcfcp2l1-ChIP-Seq(GSE11431)/Homer	-0.07678	-0.6075	-2.648	0.0	-0.1306	-5.404	-4.355	-1.999	-2.102	-1.757	-4.796	-1.4180000000000001	-1.74	-2.7260000000000004	-0.222	-0.2822
KLF10(Zf)/HEK293-KLF10.GFP-ChIP-Seq(GSE58341)/Homer	-0.3871	-2.6439999999999997	-7.122000000000001	-1.236	-0.9659	-2.625	-1.561	-4.237	-2.377	-3.603	-0.0	-0.004777	-1.067	-1.412	-0.9797	-0.030889999999999997
Cdx2(Homeobox)/mES-Cdx2-ChIP-Seq(GSE14586)/Homer	-0.1056	-0.7162	-7.0489999999999995	-2.134	-1.026	-1.959	-0.6454	-2.753	-1.044	-0.5435	-5.077	-2.799	-1.3330000000000002	-1.614	-1.169	-0.03986
Rbpj1(?)/Panc1-Rbpj1-ChIP-Seq(GSE47459)/Homer	-0.6131	-0.6998	-1.426	-1.167	-1.12	-0.06462000000000001	-0.9887	-0.5214	-0.973	-0.4182	-9.169	-8.743	-1.217	-1.474	-0.1908	-0.6786
ERE(NR),IR3/MCF7-ERa-ChIP-Seq(Unpublished)/Homer	-1.4780000000000002	-4.073	-0.9404	-0.2023	-1.4269999999999998	-1.3780000000000001	-2.627	-0.3212	-2.447	-0.3125	-2.798	-8.517000000000001	-0.117	-0.1051	-0.05382000000000001	-2.594
ZNF675(Zf)/HEK293-ZNF675.GFP-ChIP-Seq(GSE58341)/Homer	-0.4656	-1.123	-1.141	-2.4219999999999997	-1.306	-1.023	-0.9838	-0.1298	-3.47	-0.3154	-0.5195	-0.537	-5.968	-6.684	-3.258	-0.03508
Hand2(bHLH)/Mesoderm-Hand2-ChIP-Seq(GSE61475)/Homer	-3.201	-2.205	-0.7441	-4.9719999999999995	-0.2541	-0.2649	-3.452	-1.681	-2.249	-3.931	-1.286	-2.342	-0.098	-0.08957000000000001	-0.475	-2.0980000000000003
FOXA1(Forkhead)/MCF7-FOXA1-ChIP-Seq(GSE26831)/Homer	-1.17	-8.225	-6.702999999999999	-1.129	-0.7864	-1.604	-2.1519999999999997	-1.6380000000000001	-1.435	-0.4934	-0.9031	-0.0294	-1.305	-1.298	-0.05462	-0.3463
GRE(NR),IR3/A549-GR-ChIP-Seq(GSE32465)/Homer	-2.016	-5.769	-1.4580000000000002	-1.1420000000000001	-1.5090000000000001	-0.8785	-0.1134	-1.9280000000000002	-2.344	-0.5158	-1.4709999999999999	-4.104	-0.9455	-0.7858	-4.0280000000000005	-0.05595
Rfx5(HTH)/GM12878-Rfx5-ChIP-Seq(GSE31477)/Homer	-3.61	-0.2686	-2.923	-1.077	-1.453	-0.2207	-0.6992	-5.3229999999999995	-0.4504	-2.9010000000000002	-0.108	-0.3498	-2.423	-1.641	-3.417	-2.032
Six1(Homeobox)/Myoblast-Six1-ChIP-Chip(GSE20150)/Homer	-0.5913	-1.216	-2.032	-3.636	-2.0340000000000003	-0.2422	-2.969	-0.3667	-1.09	-0.09492	-1.725	-7.8260000000000005	-0.7636	-0.6409	-3.04	-0.5109
ZNF416(Zf)/HEK293-ZNF416.GFP-ChIP-Seq(GSE58341)/Homer	-1.755	-0.3419	-0.9403	-3.694	-0.5785	-0.04931	-1.17	-0.09097999999999999	-1.114	-1.088	-12.37	-4.025	-0.1629	-0.1438	-0.4327	-0.6996
Pit1+1bp(Homeobox)/GCrat-Pit1-ChIP-Seq(GSE58009)/Homer	-0.01675	-0.6565	-2.386	-0.01744	-0.6071	-1.31	-0.9652	-0.39	-0.5036	-0.822	-10.56	-5.8420000000000005	-0.4261	-0.377	-3.14	-0.5622
Hoxd10(Homeobox)/ChickenMSG-Hoxd10.Flag-ChIP-Seq(GSE86088)/Homer	-0.03914	-1.069	-0.2159	-0.05946	-0.3305	-1.78	-1.145	-0.5198	-2.142	-1.631	-6.242000000000001	-12.09	-0.4182	-0.3446	-0.3481	-0.1799
ZNF7(Zf)/HepG2-ZNF7.Flag-ChIP-Seq(Encode)/Homer	-0.7796	-3.5869999999999997	-0.3658	-0.1041	-7.211	-0.01661	-2.161	-0.8694	-3.412	-0.8723	-0.8716	-2.188	-0.4368	-0.5486	-1.574	-2.819
Lhx1(Homeobox)/EmbryoCarcinoma-Lhx1-ChIP-Seq(GSE70957)/Homer	-0.5982	-0.2069	-3.043	-1.653	-2.3209999999999997	-1.24	-0.007835	-1.449	-0.1682	-0.8971	-0.161	-2.5180000000000002	-4.613	-5.442	-3.489	-0.003264
CTCF-SatelliteElement(Zf?)/CD4+-CTCF-ChIP-Seq(Barski_et_al.)/Homer	-1.3430000000000002	0.0	-4.285	-1.325	0.0	-1.8219999999999998	-0.5024	-7.734	-0.3224	-1.1179999999999999	-2.484	-0.9513	-1.79	-2.531	-1.249	0.0
Tlx?(NR)/NPC-H3K4me1-ChIP-Seq(GSE16256)/Homer	-0.9499	-2.557	-0.5799	-0.9581	-0.2299	-1.4569999999999999	-5.836	-0.9286	-0.7933	-1.541	-2.888	-5.402	-0.9654	-0.9644	-0.871	-0.435
Srebp2(bHLH)/HepG2-Srebp2-ChIP-Seq(GSE31477)/Homer	-1.3519999999999999	-1.1840000000000002	-1.6269999999999998	-1.08	-1.237	-0.681	-6.0089999999999995	-0.009797	-0.9275	-0.1926	-5.711	-3.052	-0.7272	-0.2652	-3.28	0.0
CDX4(Homeobox)/ZebrafishEmbryos-Cdx4.Myc-ChIP-Seq(GSE48254)/Homer	-0.1765	-0.573	-4.336	-3.285	-0.2914	-4.546	-0.3102	-2.736	-1.308	-1.7	-2.126	-2.8989999999999996	-0.7656	-0.6477	-1.3319999999999999	-0.02694
RBPJ:Ebox(?,bHLH)/Panc1-Rbpj1-ChIP-Seq(GSE47459)/Homer	-1.406	-0.7515	-4.237	-2.753	-1.817	-1.9569999999999999	-2.551	-1.6269999999999998	-6.848	-0.007871	-0.3383	-0.8971	-0.4497	-0.573	-0.03266	-0.4276
ZNF189(Zf)/HEK293-ZNF189.GFP-ChIP-Seq(GSE58341)/Homer	-0.8112	-3.963	-2.109	-2.364	-0.9844	-3.93	-1.3780000000000001	-1.4980000000000002	-0.4454	-1.734	-0.1397	-0.0057090000000000005	-1.795	-2.237	-2.108	-0.1212
Myf5(bHLH)/GM-Myf5-ChIP-Seq(GSE24852)/Homer	-0.07203999999999999	-1.327	-0.7595	-1.331	-2.727	-1.264	-3.2430000000000003	-0.445	-1.919	-0.1151	-5.218	-4.2	-0.5392	-0.7605	-0.07703	-1.624
Brn2(POU,Homeobox)/NPC-Brn2-ChIP-Seq(GSE35496)/Homer	-0.5446	-0.1009	-2.127	-0.4415	-0.5186	-0.0027140000000000003	-0.3864	-0.2854	-0.3911	-1.104	-12.28	-4.766	-0.698	-0.6422	-1.05	-0.1621
ZSCAN22(Zf)/HEK293-ZSCAN22.GFP-ChIP-Seq(GSE58341)/Homer	-2.053	-0.07109	-2.964	-1.206	-0.9574	-0.446	-1.932	-1.0979999999999999	-0.8843	-2.0340000000000003	-3.804	-0.2444	-1.425	-0.9193	-2.707	-1.8980000000000001
Zfp809(Zf)/ES-Zfp809-ChIP-Seq(GSE70799)/Homer	-1.308	-2.673	-1.3230000000000002	-1.2919999999999998	-0.8203	-0.2512	-3.634	-0.09466000000000001	-0.3091	-1.349	-5.4079999999999995	-2.897	-0.08282	-0.057429999999999995	-0.2573	-2.492
Rfx6(HTH)/Min6b1-Rfx6.HA-ChIP-Seq(GSE62844)/Homer	-1.8119999999999998	-0.004665	-1.805	-0.6562	-0.01693	-0.4253	-0.4007	-2.094	-0.1992	-2.229	-2.066	-6.36	-2.1919999999999997	-1.882	-0.1608	-1.3880000000000001
Esrrb(NR)/mES-Esrrb-ChIP-Seq(GSE11431)/Homer	-0.4808	-2.0469999999999997	-2.347	-0.8283	-3.373	-3.2939999999999996	-0.9919	-0.5309	-1.199	-1.6540000000000001	-0.014119999999999999	-0.15	-2.04	-2.215	-2.354	-0.1653
PAX5(Paired,Homeobox)/GM12878-PAX5-ChIP-Seq(GSE32465)/Homer	-0.8593	-0.5075	-4.1530000000000005	-0.1043	-1.381	-0.9639	-0.1587	-0.4833	-1.912	-0.027239999999999997	-5.652	-2.228	-0.764	-1.2819999999999998	-1.511	-1.504
MyoG(bHLH)/C2C12-MyoG-ChIP-Seq(GSE36024)/Homer	-0.07124	-0.9723	-0.627	-1.044	-1.785	-0.5072	-2.324	-0.3235	-2.5069999999999997	-0.09081	-3.7239999999999998	-5.888	-0.888	-1.135	-0.0252	-1.547
Sox17(HMG)/Endoderm-Sox17-ChIP-Seq(GSE61475)/Homer	-0.1188	-1.2890000000000001	-2.819	-0.6349	-0.2882	-6.207999999999999	-0.1888	-0.3163	-0.3873	-2.773	-1.935	-2.739	-1.252	-0.9919	-0.6874	-0.791
NFAT(RHD)/Jurkat-NFATC1-ChIP-Seq(Jolma_et_al.)/Homer	-0.09362999999999999	-0.9974	-0.2791	-0.7786	-4.953	-0.3905	-0.9949	-0.07249	-0.6958	-0.010790000000000001	-3.388	-5.141	-0.4984	-0.4538	-1.099	-3.397
PR(NR)/T47D-PR-ChIP-Seq(GSE31130)/Homer	-2.016	-3.36	-4.093999999999999	-0.3729	-0.9514	-1.5519999999999998	-0.2535	-4.25	-0.1684	-0.7199	-1.151	-1.8780000000000001	-0.8123	-1.125	-0.4524	-0.07142000000000001
Tcf12(bHLH)/GM12878-Tcf12-ChIP-Seq(GSE32465)/Homer	-0.1585	-0.7225	-0.8878	-0.301	-1.636	-0.6329	-2.006	-0.9829	-1.964	-1.124	-7.65	-2.734	-0.7038	-0.6016	-0.018330000000000003	-0.9208
Mouse_Recombination_Hotspot(Zf)/Testis-DMC1-ChIP-Seq(GSE24438)/Homer	-2.354	-0.1085	-2.0709999999999997	-0.4164	-0.6141	-0.3717	-0.6962	-1.98	-0.0204	-0.5054	-6.377999999999999	-1.03	-2.5380000000000003	-2.519	-1.224	-0.1832
Erra(NR)/HepG2-Erra-ChIP-Seq(GSE31477)/Homer	-1.151	-0.238	-1.57	-0.4008	-2.642	-2.1830000000000003	-1.5419999999999998	-0.6821	-0.8395	-3.0589999999999997	-3e-06	-0.010790000000000001	-1.276	-1.04	-2.9419999999999997	-3.389
Dlx3(Homeobox)/Kerainocytes-Dlx3-ChIP-Seq(GSE89884)/Homer	-2.095	-0.434	-1.084	-0.5833	-1.909	-0.8146	-2.34	-2.362	-0.5724	-0.4686	-0.8379	-2.267	-3.033	-2.622	-0.7369	-0.3302
Brachyury(T-box)/Mesoendoderm-Brachyury-ChIP-exo(GSE54963)/Homer	-1.4480000000000002	-0.040369999999999996	-3.533	-0.1148	-2.58	-0.389	-0.7501	-1.2309999999999999	-0.9381	-0.2745	-1.288	-3.0980000000000003	-2.525	-2.8160000000000003	-0.5869	-0.6081
PRDM9(Zf)/Testis-DMC1-ChIP-Seq(GSE35498)/Homer	-2.62	-0.8819	-2.17	-0.2862	-0.3425	-1.66	-1.617	-1.016	-0.8093	-0.3007	-1.2429999999999999	-1.567	-1.426	-1.594	-1.206	-3.463
NeuroG2(bHLH)/Fibroblast-NeuroG2-ChIP-Seq(GSE75910)/Homer	-0.06727000000000001	-1.558	-0.6931	-0.4736	-2.9789999999999996	-0.7866	-3.324	-0.8166	-1.406	-0.5534	-4.553999999999999	-1.544	-0.6188	-0.5467	-1.1909999999999998	-1.0290000000000001
Sox6(HMG)/Myotubes-Sox6-ChIP-Seq(GSE32627)/Homer	-0.9825	-1.0270000000000001	-3.293	-1.113	-0.08854	-2.984	-1.645	-0.0394	-1.665	-1.446	-2.1180000000000003	-2.447	-0.8661	-0.8157	-0.2151	-1.365
PSE(SNAPc)/K562-mStart-Seq/Homer	-0.4676	-0.3074	-1.933	-0.7648	-0.436	-2.9589999999999996	-0.8571	-0.2336	-2.395	-0.08797999999999999	-4.269	-3.386	-0.607	-0.5972	-1.405	-1.321
Ronin(THAP)/ES-Thap11-ChIP-Seq(GSE51522)/Homer	-0.2865	-0.3714	-3.4219999999999997	-1.072	0.0	-0.1553	-0.4139	-0.25	-0.5491	-0.8941	-8.619	-1.706	-1.28	-1.855	0.0	-0.7268
ZNF382(Zf)/HEK293-ZNF382.GFP-ChIP-Seq(GSE58341)/Homer	-1.474	-3.5039999999999996	-1.518	0.0	-0.4945	-1.253	-0.2446	-0.25	-1.465	-0.4094	-4.869	-2.182	-1.6540000000000001	-2.032	0.0	0.0
FOXM1(Forkhead)/MCF7-FOXM1-ChIP-Seq(GSE72977)/Homer	-0.7371	-3.924	-5.78	-1.999	-0.7329	-0.9165	-1.724	-0.3118	-1.36	-0.403	-0.4496	-0.02194	-1.294	-0.9182	-0.02252	-0.6615
Nkx3.1(Homeobox)/LNCaP-Nkx3.1-ChIP-Seq(GSE28264)/Homer	-1.128	-0.1155	-6.011	-0.5372	-0.3384	-0.7511	-1.719	-0.4089	-1.063	-3.411	-0.1651	-0.7395	-0.2882	-0.93	-1.7590000000000001	-1.57
ZNF165(Zf)/WHIM12-ZNF165-ChIP-Seq(GSE65937)/Homer	-0.3456	-0.6423	-0.5945	-1.403	-1.31	-1.5590000000000002	-1.046	-0.1308	-1.052	-0.5757	-3.245	-3.415	-0.5711	-0.5963	-0.7315	-3.5380000000000003
HOXA2(Homeobox)/mES-Hoxa2-ChIP-Seq(Donaldson_et_al.)/Homer	-1.327	-0.1694	-1.028	-1.6059999999999999	-0.05525	-0.9656	-0.3399	-0.2951	-0.028069999999999998	-1.454	-4.7780000000000005	-3.445	-2.138	-2.645	0.0	-0.07806
ZNF528(Zf)/HEK293-ZNF528.GFP-ChIP-Seq(GSE58341)/Homer	0.0	0.0	-0.5551	0.0	0.0	0.0	-5.7010000000000005	-1.1909999999999998	-1.147	-0.8911	-1.706	-9.131	0.0	0.0	0.0	0.0
ZNF669(Zf)/HEK293-ZNF669.GFP-ChIP-Seq(GSE58341)/Homer	-0.7707	-0.2463	-0.4889	-0.4893	-0.1317	-0.06529	-1.396	-0.2	-0.017669999999999998	-1.208	-6.292000000000001	-6.182	-0.7337	-1.19	-0.2509	-0.6513
HNF1b(Homeobox)/PDAC-HNF1B-ChIP-Seq(GSE64557)/Homer	-0.1764	-0.06238	-1.296	-0.7436	0.0	-0.5486	-0.3067	-0.872	-0.3602	-1.834	-5.672999999999999	-3.822	-0.8189	-1.115	-1.245	-1.421
E2F7(E2F)/Hela-E2F7-ChIP-Seq(GSE32673)/Homer	-0.6555	-0.0864	-1.992	0.0	0.0	-0.008867	0.0	-5.5329999999999995	-0.4503	-1.95	-0.5443	-0.2217	-1.932	-1.2790000000000001	-2.613	-2.52
HOXA1(Homeobox)/mES-Hoxa1-ChIP-Seq(SRP084292)/Homer	-0.1927	-0.09128	-0.4512	-0.3062	-0.000595	-0.4422	-0.03954	-0.06725	-0.1703	-0.5143	-6.681	-4.726	-2.057	-1.966	-0.01252	-1.643
TATA-Box(TBP)/Promoter/Homer	-1.034	-1.217	-0.7144	-0.08006	-1.479	-7.045	-2.6489999999999996	-0.2158	-2.636	-1.67	-0.09491000000000001	-0.05869	-0.1324	-0.06865	-0.09885	-0.1181
ZBTB18(Zf)/HEK293-ZBTB18.GFP-ChIP-Seq(GSE58341)/Homer	-0.6664	-0.7713	-0.949	-0.3355	-0.3982	-2.991	-2.509	-0.859	-1.507	-0.5165	-3.174	-2.117	-0.9242	-0.7776	-0.3633	-0.3079
ZNF322(Zf)/HEK293-ZNF322.GFP-ChIP-Seq(GSE58341)/Homer	-0.5038	-1.669	-0.2473	-0.2868	-0.6982	-0.6498	-0.8818	-0.01267	-0.03605	-0.5781	-9.687999999999999	-0.3526	-0.473	-0.7104	-1.4769999999999999	-0.538
OCT:OCT(POU,Homeobox,IR1)/NPC-Brn2-ChIP-Seq(GSE35496)/Homer	0.0	0.0	-1.3230000000000002	0.0	0.0	-0.5033	0.0	-1.092	0.0	-1.839	-2.166	-9.288	-0.383	-0.4289	-1.715	0.0
Sox3(HMG)/NPC-Sox3-ChIP-Seq(GSE33059)/Homer	-0.5193	-1.739	-2.046	-0.4418	-0.1779	-1.0170000000000001	-1.426	-0.026760000000000003	-1.88	-0.3133	-1.2570000000000001	-3.091	-0.9291	-0.5848	-1.439	-1.706
ERRg(NR)/Kidney-ESRRG-ChIP-Seq(GSE104905)/Homer	-0.6403	-1.63	-3.6210000000000004	-1.3159999999999998	-2.414	-4.423	-0.1889	-0.016890000000000002	-1.148	-0.2748	-0.002849	-0.009731	-1.089	-1.31	-0.4036	-0.027780000000000003
PRDM10(Zf)/HEK293-PRDM10.eGFP-ChIP-Seq(Encode)/Homer	-1.014	-0.03852	-2.5639999999999996	-0.06159	-0.08899	-1.8619999999999999	-1.165	-0.0965	-0.4288	-2.085	-0.4521	-5.131	-1.038	-1.186	-0.4124	-0.8845
GATA:SCL(Zf,bHLH)/Ter119-SCL-ChIP-Seq(GSE18720)/Homer	-1.83	-0.2851	-0.6842	0.0	-0.7399	-0.000802	-1.393	-0.9361	-0.593	-1.242	-0.4356	-0.8413	-3.4010000000000002	-2.613	-3.23	-0.0541
ZNF768(Zf)/Rajj-ZNF768-ChIP-Seq(GSE111879)/Homer	-1.405	-0.3055	-0.2016	-0.7311	-1.046	-1.74	-0.1515	-1.3730000000000002	-0.1526	-4.417	-2.176	-2.512	-0.7278	-0.8132	0.0	0.0
Pax8(Paired,Homeobox)/Thyroid-Pax8-ChIP-Seq(GSE26938)/Homer	-1.618	-1.045	-2.068	-0.6067	-0.5805	-2.201	-0.7278	-0.1657	-2.912	-0.2928	-0.4655	-0.031830000000000004	-1.304	-1.32	-1.936	-0.2805
Hoxd12(Homeobox)/ChickenMSG-Hoxd12.Flag-ChIP-Seq(GSE86088)/Homer	-0.5602	-1.05	-1.739	-0.1299	-0.031939999999999996	-0.7027	-0.09732	-0.9555	-0.2458	-6.3660000000000005	-1.76	-1.686	-0.045939999999999995	-0.056639999999999996	-1.239	-0.8395
E2F1(E2F)/Hela-E2F1-ChIP-Seq(GSE22478)/Homer	-0.4362	-0.1253	-1.295	-0.1037	-0.5215	-0.06867999999999999	-0.02285	-2.445	-1.092	-1.263	-1.554	-0.1886	-3.0460000000000003	-2.21	-1.1059999999999999	-1.996
HRE(HSF)/HepG2-HSF1-ChIP-Seq(GSE31477)/Homer	-3.1489999999999996	-0.4001	-0.791	-3.306	-1.766	-0.2036	-1.774	-2.336	-0.2474	-0.5578	-0.289	-0.754	-0.6915	-0.6577	-0.5167	-0.01245
Hoxd13(Homeobox)/ChickenMSG-Hoxd13.Flag-ChIP-Seq(GSE86088)/Homer	-0.1736	-0.6078	-1.4609999999999999	-1.338	-0.1329	-1.7180000000000002	-0.3244	-0.2455	-0.4473	-1.173	-2.273	-2.303	-1.6969999999999998	-1.046	-1.51	-0.2928
TCF4(bHLH)/SHSY5Y-TCF4-ChIP-Seq(GSE96915)/Homer	-0.0177	-1.834	-0.7026	-0.09165	-0.994	-0.8638	-1.764	-0.8582	-0.9033	-0.6123	-2.725	-0.904	-1.178	-0.8794	-0.605	-1.345
HIF2a(bHLH)/785_O-HIF2a-ChIP-Seq(GSE34871)/Homer	-1.239	-0.6718	-0.3171	-0.9862	-0.4326	-0.1645	-0.3011	-0.4766	-1.114	-0.1591	-6.462999999999999	-1.517	-0.2823	-0.1026	-0.4689	-1.58
OCT4-SOX2-TCF-NANOG(POU,Homeobox,HMG)/mES-Oct4-ChIP-Seq(GSE11431)/Homer	-2.8339999999999996	-0.06088	-0.3934	-0.7439	-0.5071	-1.4409999999999998	-0.05662999999999999	-0.6811	-0.9704	-1.504	-4.2010000000000005	-1.806	-0.2518	-0.2357	-0.3052	0.0
Atoh1(bHLH)/Cerebellum-Atoh1-ChIP-Seq(GSE22111)/Homer	-0.05847	-0.6847	-0.2921	-0.04541	-3.1919999999999997	-0.455	-2.556	-0.4022	-0.7611	-0.2634	-3.764	-1.338	-0.393	-0.4188	-0.1436	-0.9416
p53(p53)/mES-cMyc-ChIP-Seq(GSE11431)/Homer	-0.7303	-1.805	-2.414	0.0	-0.8191	0.0	0.0	-1.54	0.0	-1.215	-0.6903	-0.9237	-1.05	-1.175	-3.29	0.0
HOXB13(Homeobox)/ProstateTumor-HOXB13-ChIP-Seq(GSE56288)/Homer	-0.1297	-0.275	-1.649	-3.062	-0.2074	-3.509	-0.7841	-0.402	-0.8324	-1.104	-1.482	-0.4067	-0.1839	-0.1738	-1.16	-0.03106
Foxh1(Forkhead)/hESC-FOXH1-ChIP-Seq(GSE29422)/Homer	-0.8429	-0.4146	-0.9538	-1.494	-0.1093	-1.495	-0.4881	-1.114	-0.1461	-3.6039999999999996	-1.673	-0.7064	-0.5827	-0.7145	-0.7683	-0.1351
Smad3(MAD)/NPC-Smad3-ChIP-Seq(GSE36673)/Homer	-1.263	-2.342	-0.66	-0.1503	-0.5177	-0.002037	-0.5042	-0.2626	-1.886	-2.286	-0.775	-0.6192	-0.09449	-0.1368	-1.0190000000000001	-2.478
Olig2(bHLH)/Neuron-Olig2-ChIP-Seq(GSE30882)/Homer	-0.2011	-0.886	-1.3430000000000002	-0.05031	-6.042999999999999	-1.527	-1.7730000000000001	-0.1399	-0.6505	-0.2809	-0.01599	-0.001968	-0.7645	-0.773	-0.1455	-0.3559
ZFX(Zf)/mES-Zfx-ChIP-Seq(GSE11431)/Homer	-0.08084	-0.7034	-2.274	-0.1923	-0.5979	-2.037	-0.1035	-1.368	-1.079	-0.1123	-0.4337	-0.2146	-2.2230000000000003	-1.5959999999999999	-1.569	-0.2422
ZBTB33(Zf)/GM12878-ZBTB33-ChIP-Seq(GSE32465)/Homer	-0.1882	0.0	-1.3659999999999999	0.0	0.0	-1.048	-0.5281	0.0	-3.785	-0.3357	-0.033760000000000005	-0.01375	-2.85	-1.686	-1.905	-1.025
Hoxa11(Homeobox)/ChickenMSG-Hoxa11.Flag-ChIP-Seq(GSE86088)/Homer	-0.1817	-0.4576	-1.536	-1.232	-0.1887	-2.546	-0.1579	-0.3592	-1.445	-1.9769999999999999	-0.2126	-0.8822	-1.074	-0.3559	-2.095	-0.009332
AR-halfsite(NR)/LNCaP-AR-ChIP-Seq(GSE27824)/Homer	-0.1132	-0.1833	-3.83	-0.2346	-2.7539999999999996	-0.6511	-1.368	-0.3477	-0.3067	-0.6616	-0.07437	-0.008463	-0.291	-0.5385	-0.9712	-2.1319999999999997
HIF-1b(HLH)/T47D-HIF1b-ChIP-Seq(GSE59937)/Homer	-0.9337	-0.8556	-1.068	-2.536	-0.2556	-0.1283	-0.7568	-0.5777	-0.7694	-0.3309	-0.4719	-1.4	-1.16	-1.5959999999999999	-0.1489	-1.298
Hoxd11(Homeobox)/ChickenMSG-Hoxd11.Flag-ChIP-Seq(GSE86088)/Homer	-0.09967999999999999	-0.5074	-0.8081	-0.7349	-0.285	-2.7569999999999997	-0.017130000000000003	-0.568	-1.22	-2.394	-0.5116	-2.294	-0.3232	-0.1432	-1.6130000000000002	-0.004678
NF1:FOXA1(CTF,Forkhead)/LNCAP-FOXA1-ChIP-Seq(GSE27824)/Homer	-1.6019999999999999	-3.4810000000000003	-1.379	-1.5719999999999998	-2.793	-0.5013	-0.2985	-0.08112	-0.3169	-0.044239999999999995	-0.000134	-0.1079	-0.6749	-0.7003	0.0	-0.3839
Arnt:Ahr(bHLH)/MCF7-Arnt-ChIP-Seq(Lo_et_al.)/Homer	-0.5596	-0.2572	-0.2655	-3.181	-0.194	-0.2895	-0.4393	-3.073	-0.4262	-0.6878	-1.659	-1.254	-0.247	-0.1628	-0.01867	-0.7449
BHLHA15(bHLH)/NIH3T3-BHLHB8.HA-ChIP-Seq(GSE119782)/Homer	-0.01821	-0.3346	-0.8709	-0.04566	-1.129	-1.275	-0.9506	-1.01	-1.46	-0.2595	-2.489	-0.9137	-0.5842	-0.718	-0.1479	-1.097
Duxbl(Homeobox)/NIH3T3-Duxbl.HA-ChIP-Seq(GSE119782)/Homer	-3.765	-0.2296	-0.8135	-2.7710000000000004	-0.2215	-0.343	-0.04802	-0.06924	-0.2135	-0.09091	-0.0005780000000000001	-0.5094	-1.564	-1.501	-0.3519	-0.7797
NF1-halfsite(CTF)/LNCaP-NF1-ChIP-Seq(Unpublished)/Homer	-0.4893	-1.56	-1.6740000000000002	-0.7975	-1.8030000000000002	-0.1019	-0.2027	-0.001182	-0.6655	-0.7111	-1.0759999999999998	-2.074	-0.455	-0.3192	-0.1042	-1.104
Prop1(Homeobox)/GHFT1-PROP1.biotin-ChIP-Seq(GSE77302)/Homer	-0.2807	-0.1655	-1.43	-4.331	-0.8032	-0.04847	-2.055	-0.3759	-0.4879	-0.6507	-0.02267	-0.06828	-0.1032	-0.05156	-0.2239	-1.8359999999999999
p63(p53)/Keratinocyte-p63-ChIP-Seq(GSE17611)/Homer	-0.6952	-1.784	-1.6640000000000001	-0.5512	-1.574	-0.1363	-0.1356	-0.1506	-0.04752	-1.636	-1.415	-0.05167000000000001	-1.1640000000000001	-1.5319999999999998	-0.3338	-0.0317
Sox15(HMG)/CPA-Sox15-ChIP-Seq(GSE62909)/Homer	-0.3152	-1.367	-1.5019999999999998	-0.9908	-0.04073	-0.8916	-1.064	-0.1055	-1.794	-0.4312	-0.5717	-0.7797	-1.126	-0.562	-0.8932	-0.4268
Hnf1(Homeobox)/Liver-Foxa2-Chip-Seq(GSE25694)/Homer	-0.009101999999999999	-0.2074	-1.2429999999999999	0.0	-0.06846000000000001	-0.2007	-1.705	-2.084	-1.273	-0.1652	-1.8969999999999998	-2.935	-0.2588	-0.4751	-0.1966	-0.1132
PAX6(Paired,Homeobox)/Forebrain-Pax6-ChIP-Seq(GSE66961)/Homer	-0.8464	-0.6328	-2.793	-0.1698	-0.4336	-0.04473	-0.2971	-1.0070000000000001	-0.9859	-0.3424	-1.675	-0.9855	-0.02203	-0.08271	-0.1788	-2.082
ZNF341(Zf)/EBV-ZNF341-ChIP-Seq(GSE113194)/Homer	-0.8336	-0.8124	-1.765	-0.9232	-3.049	-0.5553	-0.8338	-0.09801	-0.1446	-1.4469999999999998	-0.000641	-0.3491	-0.1647	-0.3526	-0.0489	-1.07
Six4(Homeobox)/MCF7-SIX4-ChIP-Seq(Encode)/Homer	-0.08161	-0.1704	-2.8	-0.7044	0.0	-0.3144	-0.4002	-0.1234	-0.806	-0.1845	-0.3191	-2.79	-0.6854	-0.8695	-1.651	-0.367
p73(p53)/Trachea-p73-ChIP-Seq(PRJNA310161)/Homer	0.0	-0.9157	-0.5628	0.0	-1.507	-0.3332	-0.2953	-0.08014	-1.06	-2.52	-0.934	-2.65	-0.5254	-0.3119	-0.5018	0.0
Oct4:Sox17(POU,Homeobox,HMG)/F9-Sox17-ChIP-Seq(GSE44553)/Homer	-0.694	-0.04003	-0.09192	-0.5051	-0.1364	-0.7379	-0.013380000000000001	-0.1576	-1.22	-1.706	-1.916	-1.392	-0.09632	-0.1159	-3.103	-0.2623
Pitx1:Ebox(Homeobox,bHLH)/Hindlimb-Pitx1-ChIP-Seq(GSE41591)/Homer	-0.355	-0.011040000000000001	-0.1206	-0.6832	-0.062229999999999994	-0.8576	-0.07906	-0.07959	-2.0980000000000003	-1.4809999999999999	-1.06	-2.056	-1.6840000000000002	-1.095	-0.2914	-0.08619
ZNF41(Zf)/HEK293-ZNF41.GFP-ChIP-Seq(GSE58341)/Homer	-4.363	-0.8684	-1.88	-1.072	-0.6065	-0.8878	0.0	-1.083	0.0	-0.5222	-0.0785	-0.1278	-0.3784	-0.1264	0.0	0.0
Pax7(Paired,Homeobox)/Myoblast-Pax7-ChIP-Seq(GSE25064)/Homer	-0.03979	-1.651	-0.0033689999999999996	-0.4231	0.0	-0.06972	-1.515	-0.06924	-4.296	-3.3169999999999997	-0.000603	-0.1064	-0.04542	-0.049760000000000006	-0.3696	0.0
Znf263(Zf)/K562-Znf263-ChIP-Seq(GSE31477)/Homer	-0.028739999999999998	-1.07	-2.101	-3.523	-0.2775	-1.193	-0.05049	-0.1725	-1.307	-0.945	-4e-06	-2e-06	-0.6327	-0.4983	-0.02086	-0.1036
ARE(NR)/LNCAP-AR-ChIP-Seq(GSE27824)/Homer	-0.6213	-4.232	-0.126	-0.1316	-1.683	-0.5246	-0.02925	-0.246	-0.5501	-1.2229999999999999	-0.0034729999999999995	-0.2707	-0.4842	-0.1241	-1.65	-0.005855
Sox2(HMG)/mES-Sox2-ChIP-Seq(GSE11431)/Homer	-1.237	-0.6591	-0.96	-0.5031	-0.5142	-1.062	-1.271	-0.03254	-1.5619999999999998	-0.3057	-0.4791	-0.1578	-0.7653	-0.2445	-0.3765	-1.6340000000000001
GATA3(Zf)/iTreg-Gata3-ChIP-Seq(GSE20898)/Homer	-0.1241	-0.03574	-1.9140000000000001	-0.4849	-0.419	-1.689	-0.07676000000000001	-3.051	-0.6527	-2.396	-1.2e-05	-7e-06	-0.113	-0.101	-0.5123	-0.0008179999999999999
GFX(?)/Promoter/Homer	0.0	0.0	-0.6563	0.0	0.0	0.0	0.0	0.0	0.0	-0.8454	-0.1641	0.0	-1.705	-1.883	-3.9019999999999997	-1.72
Sox9(HMG)/Limb-SOX9-ChIP-Seq(GSE73225)/Homer	-0.000762	-0.5945	-1.15	-0.1965	-0.3873	-0.621	-0.1845	-0.06614	-0.3609	-0.4383	-2.2230000000000003	-2.119	-0.5464	-0.2045	-1.181	-0.5094
HNF4a(NR),DR1/HepG2-HNF4a-ChIP-Seq(GSE25021)/Homer	-0.5199	-2.667	-0.4175	-0.8979	-1.6640000000000001	-0.471	-0.9853	-0.055729999999999995	-0.2714	-0.6149	-0.0009689999999999999	-0.01853	-0.6045	-0.5598	-0.8826	-0.1504
ZNF652/HepG2-ZNF652.Flag-ChIP-Seq(Encode)/Homer	-0.6957	-0.3634	-0.09938	-0.8508	-0.6093	-0.08968999999999999	-0.7895	-0.3207	-4.064	-0.304	-0.033260000000000005	-0.2709	-0.1777	-0.2106	-1.133	-0.7417
Hoxa13(Homeobox)/ChickenMSG-Hoxa13.Flag-ChIP-Seq(GSE86088)/Homer	-0.06064	-0.09126000000000001	-0.2803	-0.6618	-0.043210000000000005	-0.7962	-0.2424	-0.3358	-0.8667	-1.156	-1.109	-1.831	-0.1882	-0.0879	-2.591	-0.3479
EBF(EBF)/proBcell-EBF-ChIP-Seq(GSE21978)/Homer	-0.7744	-2.222	-0.038380000000000004	-0.3425	-0.2676	-0.8562	-0.2868	-0.4549	-0.1661	-0.2706	-2.574	-1.101	-0.2601	-0.1335	-0.8204	-0.03182
OCT:OCT(POU,Homeobox)/NPC-Brn1-ChIP-Seq(GSE35496)/Homer	0.0	-1.054	-0.9056	0.0	-2.162	0.0	0.0	0.0	-1.318	0.0	-3.182	-0.4668	-0.4863	-0.9166	0.0	0.0
NeuroD1(bHLH)/Islet-NeuroD1-ChIP-Seq(GSE30298)/Homer	-0.08903	-0.1364	-0.1551	-0.02708	-1.96	-0.6803	-0.5896	-0.4526	-0.5092	-0.6569	-1.2409999999999999	-0.3938	-0.016890000000000002	-0.02421	-0.6433	-2.7260000000000004
Pax7(Paired,Homeobox),long/Myoblast-Pax7-ChIP-Seq(GSE25064)/Homer	0.0	-0.6322	-0.1935	0.0	0.0	0.0	-2.077	-0.7334	-0.9182	-0.4644	-1.0190000000000001	-1.012	0.0	0.0	0.0	-3.2510000000000003
p53(p53)/Saos-p53-ChIP-Seq/Homer	-0.396	-0.8904	-2.002	0.0	-2.135	-0.02695	-0.2281	-0.1057	-0.04299	-1.794	-0.1866	-0.1146	-0.9728	-0.7451	-0.6086	-0.039330000000000004
p53(p53)/Saos-p53-ChIP-Seq(GSE15780)/Homer	-0.396	-0.8904	-2.002	0.0	-2.135	-0.02695	-0.2281	-0.1057	-0.04299	-1.794	-0.1866	-0.1146	-0.9728	-0.7451	-0.6086	-0.039330000000000004
ZNF136(Zf)/HEK293-ZNF136.GFP-ChIP-Seq(GSE58341)/Homer	-0.5659	-1.244	-0.6419	0.0	-0.3579	-1.7269999999999999	-1.236	-1.084	-0.1712	-0.3038	-0.0029170000000000003	-0.1528	-0.07475	-0.2763	0.0	-2.387
Tbx5(T-box)/HL1-Tbx5.biotin-ChIP-Seq(GSE21529)/Homer	-0.0434	-0.007814	-0.0177	-0.4441	-0.08693	-0.08394	-0.05149	-0.01678	-0.002418	-0.0017510000000000002	-6.021	-1.463	-0.6761	-0.3948	-0.2311	-0.4466
Sox4(HMG)/proB-Sox4-ChIP-Seq(GSE50066)/Homer	-0.142	-2.56	-0.6238	-0.2818	-0.9551	-0.2203	-2.6210000000000004	-0.038	-0.606	-0.08488	-0.00124	-0.03703	-0.3227	-0.2442	-0.6599	-0.5754
VDR(NR),DR3/GM10855-VDR+vitD-ChIP-Seq(GSE22484)/Homer	-0.8639	-1.087	-1.245	-0.5885	-0.605	-0.8511	-1.868	-0.2344	-0.7557	-0.03234	-0.0305	-0.5715	-0.3496	-0.4185	-0.07218	-0.05315
Phox2b(Homeobox)/CLBGA-PHOX2B-ChIP-Seq(GSE90683)/Homer	-0.2943	-0.6846	-0.9593	-0.4885	-1.278	-0.5174	-1.102	-0.7138	-0.8228	-0.1583	-0.4733	-0.675	-0.1383	-0.1952	-0.426	-0.2582
HRE(HSF)/Striatum-HSF1-ChIP-Seq(GSE38000)/Homer	-1.824	-0.1111	-1.297	-1.618	-0.4929	-0.04819	-0.5338	-0.2939	-1.585	-0.04381	-0.2311	-0.1158	-0.301	-0.3113	-0.07531	-0.2802
Unknown(Homeobox)/Limb-p300-ChIP-Seq/Homer	-0.4152	-0.7147	-0.964	-0.1447	-0.5937	-1.694	-0.169	-0.4749	-0.4332	-0.09068999999999999	-0.006231	-0.01066	-0.5925	-0.6668	-2.041	-0.04263
GATA3(Zf),DR8/iTreg-Gata3-ChIP-Seq(GSE20898)/Homer	-0.02459	-0.06749	-4.6160000000000005	-1.067	-0.2982	-0.08534	-0.253	-0.02113	-0.1381	-0.5157	-7e-06	-0.0034939999999999997	-0.6078	-0.481	-0.267	-0.4107
ZNF143|STAF(Zf)/CUTLL-ZNF143-ChIP-Seq(GSE29600)/Homer	-0.002682	-0.04111	-0.1506	-0.2001	-0.9768	-0.3226	-0.03293	-1.579	-2.616	-0.3602	-0.0	-0.00020800000000000001	-0.8848	-0.1847	-0.08291	-1.399
Hnf6b(Homeobox)/LNCaP-Hnf6b-ChIP-Seq(GSE106305)/Homer	-0.7792	-0.03896	-0.04063	-0.4802	-0.019180000000000003	-0.2086	-0.9842	-0.2974	-0.6597	-0.1874	-1e-06	-0.0	-1.226	-1.112	-2.485	-0.04046
Tbr1(T-box)/Cortex-Tbr1-ChIP-Seq(GSE71384)/Homer	-1.143	-0.055020000000000006	-0.6574	-0.5112	-0.7796	-0.4413	-0.2455	-0.01376	-1.192	-0.3091	-1.4180000000000001	-0.006445	-0.2782	-0.2004	-0.07826	-1.06
Gata4(Zf)/Heart-Gata4-ChIP-Seq(GSE35151)/Homer	-0.6636	-0.1257	-1.209	-0.3634	-0.2621	-0.4575	-0.0543	-2.591	-0.238	-0.367	-0.0	-1e-06	-0.2812	-0.1719	-1.578	-0.0187
FoxD3(forkhead)/ZebrafishEmbryo-Foxd3.biotin-ChIP-seq(GSE106676)/Homer	-1.125	-0.3387	-0.006076	-0.3387	-1.651	-0.08657999999999999	-2.375	-0.1649	-0.4988	-0.06269	-0.664	-0.352	-0.020130000000000002	-0.01277	-0.2466	-0.3334
CHR(?)/Hela-CellCycle-Expression/Homer	-0.5875	-2.202	-0.06166	-0.06491	-0.903	-0.07429	-0.1904	-1.001	-0.8805	-0.6694	-0.1646	-0.1787	-4.9e-05	-0.000183	-1.217	-0.05914
Twist(bHLH)/HMLE-TWIST1-ChIP-Seq(Chang_et_al)/Homer	-0.2902	-0.004062	-0.1314	-0.4139	-1.034	-1.651	-0.000726	-0.2898	-0.1093	-1.5190000000000001	-0.006523999999999999	-0.09158	-1.088	-1.16	-0.4161	-0.03313
ZNF415(Zf)/HEK293-ZNF415.GFP-ChIP-Seq(GSE58341)/Homer	-2.639	-0.1781	-0.4096	-1.064	-0.5738	-0.1205	-0.3018	-0.15	-0.4536	-0.06332	-0.000182	-0.000442	-0.4368	-0.8347	-0.010790000000000001	-0.981
Pitx1(Homeobox)/Chicken-Pitx1-ChIP-Seq(GSE38910)/Homer	-0.09327	-0.001474	-0.4066	-0.01625	-0.05442	-0.001756	-0.038439999999999995	-3.989	-0.0008179999999999999	-0.009504	-0.0	-8.4e-05	-0.7581	-0.8466	-1.4909999999999999	-0.4906
ZNF692(Zf)/HEK293-ZNF692.GFP-ChIP-Seq(GSE58341)/Homer	-0.3246	-0.2134	-0.7729	-1.253	-0.1823	-2.499	-0.079	-0.123	-0.3253	-0.3486	-0.3926	-0.057710000000000004	-0.2408	-0.5562	-0.7434	0.0
Pit1(Homeobox)/GCrat-Pit1-ChIP-Seq(GSE58009)/Homer	-0.7697	-0.1928	-0.8534	-0.4244	-0.5171	-0.1662	-0.005215999999999999	-0.08641	-0.2495	-0.3554	-3.016	-0.03464	-0.5468	-0.2822	-0.1382	-0.4152
Twist2(bHLH)/Myoblast-Twist2.Ty1-ChIP-Seq(GSE127998)/Homer	-0.008374	-0.3491	-0.4243	-0.05053	-1.261	-0.3869	-1.848	-1.119	-1.085	-0.1053	-0.08404	-0.0017280000000000002	-0.1803	-0.1609	-0.06571	-0.8202
Phox2a(Homeobox)/Neuron-Phox2a-ChIP-Seq(GSE31456)/Homer	-0.028610000000000003	-0.4301	-1.02	-1.0390000000000001	-1.713	-0.1139	-1.137	-0.2473	-1.035	-0.5504	-0.007677	-0.029230000000000003	-0.03342	-0.02266	-0.1657	-0.3317
ZKSCAN1(Zf)/HepG2-ZKSCAN1-ChIP-Seq(Encode)/Homer	-1.5919999999999999	-0.1224	-0.08057	0.0	0.0	-0.271	-1.411	-2.463	-1.182	0.0	-0.2114	-0.01091	-0.02216	-0.0186	0.0	-0.4729
DUX4(Homeobox)/Myoblasts-DUX4.V5-ChIP-Seq(GSE75791)/Homer	-2.524	0.0	-0.7193	-2.275	0.0	-0.185	-0.6389	0.0	-0.1648	-0.08466	-0.000582	-0.09328	-0.475	-0.6806	0.0	0.0
GFY-Staf(?,Zf)/Promoter/Homer	-0.4043	-0.1536	-2.208	-1.161	0.0	-0.05041	-0.1881	-0.04483	-0.07568	-0.8649	-0.001973	-0.0	-0.6226	-0.7795	0.0	-1.2570000000000001
Smad2(MAD)/ES-SMAD2-ChIP-Seq(GSE29422)/Homer	-0.5166	-0.5575	-0.2135	-0.112	-0.3352	-0.03227	-0.9906	-0.08653999999999999	-1.9980000000000002	-1.405	-0.0021	-0.004899000000000001	-0.004985	-0.010879999999999999	-0.06592	-1.128
GRHL2(CP2)/HBE-GRHL2-ChIP-Seq(GSE46194)/Homer	-0.6595	-0.2653	-0.1473	-0.8074	-1.245	-0.06217999999999999	-0.346	-0.555	-0.1597	-0.8054	-0.00281	-0.1195	-0.0051270000000000005	-0.01157	-2.185	-0.01838
ZNF711(Zf)/SHSY5Y-ZNF711-ChIP-Seq(GSE20673)/Homer	-0.02995	-0.2523	-1.072	-0.052629999999999996	-1.4269999999999998	-0.3601	-0.1376	-0.5445	-0.6029	-0.04007	-0.006901999999999999	-0.001943	-1.2990000000000002	-0.8694	-0.3884	-0.181
Gata6(Zf)/HUG1N-GATA6-ChIP-Seq(GSE51936)/Homer	-0.1197	-0.07055	-1.169	-0.206	-0.2635	-0.4083	-0.2145	-1.473	-0.3662	-1.205	-0.0	-0.0	-0.1301	-0.1963	-1.2670000000000001	-0.021730000000000003
Gata1(Zf)/K562-GATA1-ChIP-Seq(GSE18829)/Homer	-0.1372	-0.06639	-1.2930000000000001	-0.2544	-0.5582	-0.7689	-0.2847	-0.6656	-0.6848	-0.6228	-0.00145	-0.00062	-0.2954	-0.1763	-0.648	-0.1012
TRPS1(Zf)/MCF7-TRPS1-ChIP-Seq(GSE107013)/Homer	-0.2028	-0.003141	-0.8157	-0.6832	-0.2039	-0.3991	-0.2302	-1.456	-0.6777	-0.8494	-1e-06	-0.0	-0.021	-0.01462	-0.8799	-0.005151
Tbox:Smad(T-box,MAD)/ESCd5-Smad2_3-ChIP-Seq(GSE29422)/Homer	-1.88	-0.1109	-0.5248	-0.3053	-0.003149	-0.1423	-1.578	-0.01636	-0.1277	-0.008106	-0.0262	-0.1586	-0.4492	-0.5873	-0.485	-0.01346
Zac1(Zf)/Neuro2A-Plagl1-ChIP-Seq(GSE75942)/Homer	-0.1449	-0.1896	-0.4055	-0.2006	-1.725	-7.9e-05	-0.0103	-0.07013	-0.1529	-0.2107	-0.03202	-0.06663	-0.003134	-0.000588	-1.98	-1.157
Smad4(MAD)/ESC-SMAD4-ChIP-Seq(GSE29422)/Homer	-0.2377	-0.5022	-0.1847	-0.2966	-0.061329999999999996	-0.044539999999999996	-2.6639999999999997	-0.2106	-1.247	-0.2719	-0.0	-2e-05	-0.03834	-0.05279	-0.055279999999999996	-0.4437
Barx1(Homeobox)/Stomach-Barx1.3xFlag-ChIP-Seq(GSE69483)/Homer	-0.4762	-0.2442	-0.4039	-0.3663	-0.1622	-0.5419	-0.376	-0.8154	-0.1549	-1.148	-0.6569	-0.6254	-0.04088	-0.049319999999999996	-0.014780000000000001	-0.09577999999999999
Zfp57(Zf)/H1-ZFP57.HA-ChIP-Seq(GSE115387)/Homer	-0.1805	-0.02988	-0.7401	-0.1318	-0.7012	-0.4802	-0.7691	-1.232	-0.1309	-0.9233	-0.05926	-0.02632	-0.1603	-0.1322	-0.207	-0.139
Gata2(Zf)/K562-GATA2-ChIP-Seq(GSE18829)/Homer	-0.08262	-0.015880000000000002	-1.413	-0.029710000000000004	-0.3993	-0.5333	-0.1856	-1.111	-0.445	-0.5623	-0.000331	-2e-05	-0.1681	-0.2066	-0.8458	-0.04413
DUX(Homeobox)/C2C12-Dux-ChIP-Seq(GSE87279)/Homer	-2.488	0.0	0.0	-3.287	0.0	0.0	0.0	0.0	0.0	0.0	-0.12	-0.1115	0.0	0.0	0.0	0.0
GATA(Zf),IR4/iTreg-Gata3-ChIP-Seq(GSE20898)/Homer	-1.975	-0.2017	-0.7834	0.0	-0.1503	-0.5907	-0.2139	-0.07632	-0.1459	-0.9038	-0.2661	-0.3435	-0.05294	-0.04457	0.0	-0.2331
YY1(Zf)/Promoter/Homer	0.0	-0.007059	-0.06096	-0.4684	0.0	-0.01069	-0.02229	-0.7999	-0.005158	-0.1849	-0.02182	-0.03283	-0.6965	-0.5999	-2.465	-0.5374
PRDM15(Zf)/ESC-Prdm15-ChIP-Seq(GSE73694)/Homer	-0.3805	-0.06873	-0.7433	-0.2512	-0.022940000000000002	-1.893	-0.1494	-0.6365	-0.2784	-0.2998	-0.0	-0.0	-0.2223	-0.2207	-0.043	-0.6643
HNF6(Homeobox)/Liver-Hnf6-ChIP-Seq(ERP000394)/Homer	-0.1851	-0.3197	-0.007677	-0.4074	-0.08461	-0.0719	-1.5390000000000001	-0.1428	-0.9645	-0.3256	-0.0	-0.0	-0.1907	-0.1478	-0.7586	-0.6086
Tbx21(T-box)/GM12878-TBX21-ChIP-Seq(Encode)/Homer	-0.9946	-0.9898	-1.266	-0.3418	-0.4708	-0.1898	-0.169	-0.1097	-0.5972	-0.05301	-0.0038759999999999997	-0.0	-0.3252	-0.1266	-0.003266	-0.09075
Pax7(Paired,Homeobox),longest/Myoblast-Pax7-ChIP-Seq(GSE25064)/Homer	0.0	0.0	0.0	-1.54	0.0	-0.2693	-0.5651	0.0	-1.8430000000000002	0.0	-0.3187	-0.7878	0.0	0.0	0.0	0.0
Gli2(Zf)/GM2-Gli2-ChIP-Chip(GSE112702)/Homer	-0.04689	-0.4496	-0.1021	-0.3175	-0.7215	-0.3077	-0.3774	-0.02267	-0.5697	-0.1167	-0.1057	-0.0006580000000000001	-0.08304	-0.1187	-1.632	-0.3357
Nkx2.2(Homeobox)/NPC-Nkx2.2-ChIP-Seq(GSE61673)/Homer	-0.055139999999999995	-0.09321	-0.02369	-0.002755	-0.1665	-0.6537	-0.487	-0.005074	-0.3982	-0.8984	-0.0	-0.0	-4.3e-05	-0.000392	-2.287	-0.01949
SF1(NR)/H295R-Nr5a1-ChIP-Seq(GSE44220)/Homer	-0.1693	-0.8972	-0.1218	-0.4763	-1.131	-0.2322	-0.4576	-0.6524	-0.000469	-0.3871	-0.0	-0.0	-0.04186	-0.01729	-0.1937	-0.1148
Cux2(Homeobox)/Liver-Cux2-ChIP-Seq(GSE35985)/Homer	-0.1076	-0.014369999999999999	-0.000772	-0.1493	-0.0016129999999999999	-0.02636	-0.838	-0.6089	-0.804	-0.2064	-0.0	-0.0	-0.01255	-0.0066430000000000005	-1.426	-0.647
ZBTB12(Zf)/HEK293-ZBTB12.GFP-ChIP-Seq(GSE58341)/Homer	-0.3302	-0.3528	-0.4558	-0.6293	-0.1178	-0.2543	-0.6641	-0.2206	-0.3252	-0.7624	-0.0	-0.0	-0.04475	-0.02374	-0.4827	-0.1145
GATA3(Zf),DR4/iTreg-Gata3-ChIP-Seq(GSE20898)/Homer	-0.2307	-0.1518	-0.0697	0.0	0.0	-0.189	-0.6908	-0.2164	-1.203	-0.05345	-0.000356	-0.00011100000000000001	-0.038919999999999996	-0.009769	0.0	-1.3359999999999999
OCT:OCT(POU,Homeobox)/NPC-OCT6-ChIP-Seq(GSE43916)/Homer	-0.056729999999999996	-0.00837	-0.3998	0.0	-0.1754	-0.029710000000000004	-0.004569	-0.1222	-1.642	-1.249	-0.0	-0.0	-0.029330000000000002	-0.09094	-0.177	-0.1199
CUX1(Homeobox)/K562-CUX1-ChIP-Seq(GSE92882)/Homer	-0.1809	-0.0676	-0.0075569999999999995	-0.0464	-0.002362	-0.004850999999999999	-0.07917	-0.5174	-0.1568	-0.005422	-0.0	-8e-06	-1.093	-0.6928	-0.2079	-0.6349
Tcf7(HMG)/GM12878-TCF7-ChIP-Seq(Encode)/Homer	-0.5629	-0.5669	-0.0011560000000000001	-1.3230000000000002	-0.06351	-0.000294	-0.04956	-0.145	-0.04224	-0.1125	-0.0	-0.0	-0.000923	-0.00108	-0.07842	-0.7279
MYNN(Zf)/HEK293-MYNN.eGFP-ChIP-Seq(Encode)/Homer	-0.01904	-0.01626	-0.2895	-0.08707000000000001	-0.2595	-0.4854	-0.2666	-0.3633	-0.2054	-0.2019	-6e-06	-0.0004	-0.381	-0.3513	-0.2334	-0.4154
E2F(E2F)/Hela-CellCycle-Expression/Homer	-0.3824	-0.1569	-0.03138	0.0	0.0	0.0	-0.179	0.0	-0.0765	-0.4721	-0.2075	-0.9295	-0.2531	-0.1886	0.0	-0.6202
Eomes(T-box)/H9-Eomes-ChIP-Seq(GSE26097)/Homer	-0.1534	-0.007123999999999999	-0.6373	-0.07869	-0.007005	-0.2101	-0.03221	-0.009692000000000001	-0.0259	-0.04396	-0.000185	-0.0	-1.254	-0.5385	-0.1766	-0.2945
TCFL2(HMG)/K562-TCF7L2-ChIP-Seq(GSE29196)/Homer	-0.2321	-0.2876	-0.07184	-0.1714	-0.4085	-0.0050479999999999995	-0.005541	-0.1524	-0.4331	-0.1636	-3.7e-05	-8.1e-05	-0.028610000000000003	-0.00041900000000000005	0.0	-1.454
Bcl6(Zf)/Liver-Bcl6-ChIP-Seq(GSE31578)/Homer	-0.007421	-0.1377	-0.04603	-0.5546	-0.06182000000000001	-0.025730000000000003	-0.4315	-0.034089999999999995	-0.7226	-0.031939999999999996	-0.07318	-0.5614	-0.026510000000000002	-0.07551000000000001	-0.009914	-0.09558
CRX(Homeobox)/Retina-Crx-ChIP-Seq(GSE20012)/Homer	-0.1185	-0.002673	-0.09208999999999999	-0.416	-0.4051	-0.023190000000000002	-0.2042	-0.0616	-0.09892000000000001	-0.007045	-0.0	-0.0	-0.2429	-0.06146	-0.5543	-0.52
PRDM14(Zf)/H1-PRDM14-ChIP-Seq(GSE22767)/Homer	-0.2531	-0.06573999999999999	-1.534	-0.01311	-0.060410000000000005	-0.4125	-0.01287	-0.1231	-0.027	-0.1895	-0.00022200000000000003	-0.03815	-0.001448	-0.012980000000000002	-0.01229	-0.0076359999999999996
GLI3(Zf)/Limb-GLI3-ChIP-Chip(GSE11077)/Homer	-0.09729	-0.6006	-0.1022	-0.4796	-0.1131	-0.1269	-0.007897	-0.04652	-0.3	-0.04873	-0.0068390000000000005	-4.8e-05	-0.02984	-0.0508	-0.3136	-0.3871
Bapx1(Homeobox)/VertebralCol-Bapx1-ChIP-Seq(GSE36672)/Homer	-0.5142	-0.1746	-0.2046	-0.09241	-0.2553	-0.03059	-0.1122	-0.0032600000000000003	-0.5036	-0.054279999999999995	-0.000516	-1.2e-05	-0.005809	-0.011	-0.6899	-0.02298
Nr5a2(NR)/mES-Nr5a2-ChIP-Seq(GSE19019)/Homer	-0.01463	-0.7725	-0.02415	-0.1927	-0.4833	-0.2145	-0.06522	-0.06137000000000001	-0.02206	-0.3503	0.0	-0.0	-0.003274	-0.0026550000000000002	-0.2534	-0.211
Nkx2.5(Homeobox)/HL1-Nkx2.5.biotin-ChIP-Seq(GSE21529)/Homer	-0.0936	-0.009769	-0.009814	-0.008319	-0.06573	-0.7439	-0.741	-0.0068920000000000006	-0.1075	-0.06995	-0.0	-0.0	-0.000352	-3.4e-05	-0.5524	-0.06242999999999999
Nr5a2(NR)/Pancreas-LRH1-ChIP-Seq(GSE34295)/Homer	-0.05536	-0.3332	-0.1035	-0.3341	-0.1339	-0.2229	-0.03084	-0.3937	-0.01463	-0.4667	0.0	-0.0	-0.04512	-0.04041	-0.05608	-0.1783
HIC1(Zf)/Treg-ZBTB29-ChIP-Seq(GSE99889)/Homer	-0.4042	-0.04444	-0.024669999999999997	-0.9946	-0.081	-0.01195	-0.3668	-0.00020099999999999998	-0.013030000000000002	-0.1204	-1e-06	-0.0	-0.042539999999999994	-0.002437	-0.01067	-0.2536
REST-NRSF(Zf)/Jurkat-NRSF-ChIP-Seq/Homer	0.0	0.0	0.0	0.0	0.0	0.0	0.0	0.0	0.0	0.0	-0.2231	-1.065	-0.4484	-0.5983	0.0	0.0
TEAD(TEA)/Fibroblast-PU.1-ChIP-Seq(Unpublished)/Homer	-0.273	-0.06166	-0.03107	-0.5514	-0.5012	-1.3e-05	-0.06262000000000001	-0.1239	-0.06995	-0.0017980000000000001	-3.3e-05	-6.4e-05	-0.0033520000000000004	-0.003803	-0.6128	-0.02349
HINFP(Zf)/K562-HINFP.eGFP-ChIP-Seq(Encode)/Homer	-0.06358	-0.1161	-0.0305	-0.044789999999999996	-0.1446	-0.1856	-0.1121	-0.3377	-0.04576	-0.03979	-9.8e-05	-4e-06	-0.06192	-0.0444	-0.4417	-0.6345
RARg(NR)/ES-RARg-ChIP-Seq(GSE30538)/Homer	-0.021759999999999998	-0.000135	-0.006484	-0.2951	-0.008009	-0.00513	-0.1777	-0.3042	-0.6031	-0.1561	0.0	0.0	-0.000595	-0.00231	-0.3864	-0.1709
SCRT1(Zf)/HEK293-SCRT1.eGFP-ChIP-Seq(Encode)/Homer	-0.07462	-0.018019999999999998	-0.00020899999999999998	-0.08132	-0.0007160000000000001	-0.3368	-0.6966	-0.03885	-0.03553	-0.3915	-0.0	-0.0	-0.008825	-0.000546	-0.2549	-0.01994
Nkx2.1(Homeobox)/LungAC-Nkx2.1-ChIP-Seq(GSE43252)/Homer	-0.062029999999999995	-0.058170000000000006	-0.4385	-0.00915	-0.1403	-0.2967	-0.3246	-0.005843999999999999	-0.1764	-0.2229	-0.0	0.0	-3.7e-05	-0.000172	-0.0278	-0.008433
FOXA1:AR(Forkhead,NR)/LNCAP-AR-ChIP-Seq(GSE27824)/Homer	-0.027819999999999998	-0.1276	-0.05305	0.0	-0.1006	-0.01278	-0.6128	-0.2358	-0.01149	-0.4262	-0.004567	-6.5e-05	-0.0028829999999999997	-0.005675	0.0	0.0
Ascl1(bHLH)/NeuralTubes-Ascl1-ChIP-Seq(GSE55840)/Homer	-0.006045	-0.03695	-0.02915	-0.031580000000000004	-0.7781	-0.04122	-0.1038	-0.1525	-0.2811	-0.03338	-0.0	-0.0	-0.003879	-0.002074	-0.036019999999999996	-0.03457
TEAD1(TEAD)/HepG2-TEAD1-ChIP-Seq(Encode)/Homer	-0.2514	-0.0002	-0.055510000000000004	-0.06998	-0.2755	-0.000488	-0.1659	-0.2947	-0.1216	-0.1545	-0.0	-4e-06	-0.01521	-0.01269	-0.09826	-0.0134
Otx2(Homeobox)/EpiLC-Otx2-ChIP-Seq(GSE56098)/Homer	-0.001527	-0.1087	-1.7e-05	-0.0014880000000000002	-0.08646000000000001	-0.007062000000000001	-0.122	-0.027630000000000002	-0.3269	-0.00011599999999999999	-0.0	-0.0	-0.008945999999999999	-0.005145	-0.2862	-0.5162
TEAD2(TEA)/Py2T-Tead2-ChIP-Seq(GSE55709)/Homer	-0.1139	-0.3131	-0.05565	-0.03255	-0.07697999999999999	-0.0008449999999999999	-0.04766	-0.6991	-0.018009999999999998	-0.004308	-0.0	-0.0	-1.8e-05	-5e-06	-0.02858	-0.0948
TEAD4(TEA)/Tropoblast-Tead4-ChIP-Seq(GSE37350)/Homer	-0.09435	-0.004222999999999999	-0.001121	-0.08014	-0.1425	-1e-06	-0.041030000000000004	-0.3679	-0.00504	-0.1586	-0.0	-0.0	-0.0006389999999999999	-0.000789	-0.3897	-0.08663
Tcf3(HMG)/mES-Tcf3-ChIP-Seq(GSE11724)/Homer	-0.08601	-0.02702	-0.0008869999999999999	-0.225	-0.02717	-0.00011100000000000001	-0.002584	-0.01202	-0.007014	-0.03271	-1e-06	-0.0	-4e-06	-6e-06	-0.09321	-0.7099
ZNF16(Zf)/HEK293-ZNF16.GFP-ChIP-Seq(GSE58341)/Homer	-1.091	0.0	0.0	0.0	0.0	0.0	0.0	0.0	0.0	0.0	-0.062270000000000006	-0.055279999999999996	0.0	0.0	0.0	0.0
ZFP3(Zf)/HEK293-ZFP3.GFP-ChIP-Seq(GSE58341)/Homer	0.0	0.0	0.0	0.0	0.0	0.0	0.0	0.0	0.0	0.0	-0.5553	-0.5634	0.0	0.0	0.0	0.0
GSC(Homeobox)/FrogEmbryos-GSC-ChIP-Seq(DRA000576)/Homer	-0.028310000000000002	-0.02337	-0.00196	-0.02485	-0.03451	-0.09096	-0.1337	-0.0483	-0.351	-0.002617	-0.0	-0.0	-0.0295	-0.011590000000000001	-0.031389999999999994	-0.2377
LEF1(HMG)/H1-LEF1-ChIP-Seq(GSE64758)/Homer	-0.1184	-0.07135	-8.2e-05	-0.2777	-0.2501	-2e-06	-0.021769999999999998	-0.01571	-0.005448	-0.02096	-0.0	-0.0	-8e-06	-1.4e-05	-0.1564	-0.1043
Ascl2(bHLH)/ESC-Ascl2-ChIP-Seq(GSE97712)/Homer	-0.00015800000000000002	-0.004264	-0.039889999999999995	-0.01818	-0.1022	-0.09136	-0.0019030000000000002	-0.1288	-0.2609	-0.05409	0.0	0.0	-0.0018579999999999998	-0.001182	-0.0011560000000000001	-0.03044
TEAD3(TEA)/HepG2-TEAD3-ChIP-Seq(Encode)/Homer	-0.1108	-0.003314	-0.009120999999999999	-0.05097	-0.08186	-0.000169	-0.02982	-0.049389999999999996	-0.0018510000000000002	-0.004175	-0.0	-0.0	-0.0060079999999999995	-0.001417	-0.3478	-0.012459999999999999
Tbx6(T-box)/ESC-Tbx6-ChIP-Seq(GSE93524)/Homer	-0.03588	-0.001261	-0.003934	-0.1419	-0.024909999999999998	-0.06436	-0.06882	-0.0062770000000000005	-0.03255	-0.01051	-2e-06	0.0	-0.009966	-0.005312	-0.003513	-0.06615
Ptf1a(bHLH)/Panc1-Ptf1a-ChIP-Seq(GSE47459)/Homer	-0.007576	-0.000634	-0.01817	-0.0499	-0.0886	-0.02136	-0.001934	-0.001098	-0.044	-0.02421	0.0	0.0	-0.00040899999999999997	-8.1e-05	-0.0151	-0.004569
LRF(Zf)/Erythroblasts-ZBTB7A-ChIP-Seq(GSE74977)/Homer	-0.04033	-9e-06	-0.0	-0.03723	-0.0005679999999999999	-1e-06	-2e-06	-0.006541	-2.2e-05	-0.001541	0.0	0.0	-0.0	-0.0	-0.1011	-0.03225
HEB(bHLH)/mES-Heb-ChIP-Seq(GSE53233)/Homer	-0.00020099999999999998	-9.9e-05	-0.004535	-0.03298	-0.0048920000000000005	-0.0037630000000000003	-0.000172	-0.027489999999999997	-0.0015710000000000001	-0.01178	0.0	0.0	-1.6e-05	-7e-06	-0.008892	-0.005695
E2A(bHLH)/proBcell-E2A-ChIP-Seq(GSE21978)/Homer	-1e-05	-5e-06	-2e-06	-0.001059	-0.002136	-0.00023199999999999997	-2e-05	-0.01695	-0.01955	-0.002595	0.0	0.0	-0.0	-0.0	-0.001243	-0.00043
Slug(Zf)/Mesoderm-Snai2-ChIP-Seq(GSE61475)/Homer	-2.4e-05	-0.0	-0.0	-0.000117	-5.3e-05	-2.2e-05	-0.0	-0.001768	-0.000125	-0.0036030000000000003	0.0	0.0	-0.0	-0.0	-0.005499	-3.2e-05
ZEB2(Zf)/SNU398-ZEB2-ChIP-Seq(GSE103048)/Homer	-0.0	0.0	0.0	-0.000122	-0.0	-0.0	-0.0	-0.0	-0.0	-0.0	0.0	0.0	0.0	0.0	-0.0024739999999999996	-4e-06
E2A(bHLH),near_PU.1/Bcell-PU.1-ChIP-Seq(GSE21512)/Homer	-0.0	0.0	0.0	-0.0	-0.0	-0.0	0.0	-0.0	-0.0	-0.0	0.0	0.0	0.0	0.0	-0.00011200000000000001	-0.0
ZEB1(Zf)/PDAC-ZEB1-ChIP-Seq(GSE64557)/Homer	-0.0	0.0	0.0	-0.0	0.0	0.0	0.0	-0.0	-0.0	-0.0	0.0	0.0	0.0	0.0	-5e-06	-0.0
